# Supplementary material for: Enhancer RNA promotes resistance to radiotherapy in bone-metastatic prostate cancer by m6A modification
Source: Theranostics. 2023 Jan 1;13(2):596–610. doi: 10.7150/thno.78687 (PMC9830431; doi:10.7150/thno.78687)
Supplement: Supplementary file 2 — Supplementary table 1. [file thnov13p0596s2.xlsx]

## Sheet: eRNA m6A.xls
Supplementary Table 1. List of eRNA with m6A. Related to Figure 1.
Coordinates	LNCaP_rep1_Forward	LNCcaP_rep1_Reverse	LNCaP_rep2_Forward	LNCaP_rep2_Reverse	C42_rep1_Forward	C42_rep1_Reverse	C42_rep2_Forward	C42_rep2_Reverse	eRNA fold changes (C4-2 vs LNCaP)	Description	Nearest gene	eRNA upregulated (+) in PC3	Confirmed by MeRIP
chr6:72964900-72965301	0.179787	0.11	0	0.16	0	5.32563	0	6.21207	25.6515	Intragenic Peak		Up
chr7:103507460-103507861	0.11	0.11	0.16	0	1.10118	0	1.89481	0	7.88418	Intragenic Peak		Up
chr11:68296245-68296646	0.11	0.11	0.221538	0	0.247978	0	0.259534	2.96267	7.85929	Intragenic Peak
chr20:61070095-61070496	0	0.11	0	0.272	0	1.01671	0	1.69257	7.09236	Intragenic Peak
chr5:33990845-33991246	0	0.11	0	0.16	0	0.758142	0	1.15162	7.0732	Intragenic Peak
chr9:73034855-73035256	0	1.03354	0.190843	2.06846	0.143943	10.4943	0.14	11.9184	6.89272	Intergenic Peak	KLF9	Up
chr3:195633495-195633896	0	0.174613	0	0.277678	0	1.49781	0.174146	1.09157	6.11004	Intragenic Peak
chr21:29808115-29808516	0	0.145343	0	0.16	0	0.818504	0	0.963024	5.83452	Intragenic Peak
chr6:8083780-8084181	0	0.189006	0	0.16	0	0.828902	0	1.01429	5.28127	Intragenic Peak		Up	Y
chr3:153844505-153844906	0.11	0	0.16	0	0.779034	0	0.643084	0	5.2671	Intragenic Peak
chr15:52313655-52314056	0.150168	0	0.180531	0	0.999947	0.14	0.485024	0	4.91376	Intragenic Peak		Up
chr11:89418205-89418606	0.218571	0	0.197419	0	1.16095	0	0.780714	0	4.66756	Intragenic Peak
chr14:64981890-64982291	0.201399	0	0.278049	0	0.954912	0	1.2524	0	4.60386	Intragenic Peak		Up
chr6:8083125-8083526	0	0.130367	0	0.16	0	0.600222	0.14	0.592293	4.58907	Intragenic Peak
chr7:139054485-139054886	0.750175	0	0.972397	0	3.787	0	3.95302	0	4.49329	Intragenic Peak		Up
chr3:195633025-195633426	0	0.204583	0	0.329671	0	1.07802	0	1.32157	4.49147	Intragenic Peak
chr2:189388710-189389111	0.357295	0	0.225284	0	1.05469	0.14	1.17037	0.14	4.29996	Intragenic Peak		Up
chr17:80703395-80703796	0	0.255308	0	0.198496	0.288668	0.600778	0.425894	0.612879	4.24901	Intragenic Peak
chr12:64987185-64987586	0.11	0.133437	0	0.16	0	0.706746	0.17136	0.834006	4.24381	Intergenic Peak	GNS	Up
chr9:80927055-80927456	0.186433	0	0.264889	0.16	1.20581	0.14	1.04398	0.14	4.13822	Intragenic Peak
chr17:27268305-27268706	0.11	0.150866	0.16	0.319143	0.14	1.31063	0.172586	1.38549	4.06576	Intragenic Peak
chr15:94783095-94783496	0.184027	0	0.210633	0	0.961073	0	0.63209	0	4.0368	Intragenic Peak
chr11:74693275-74693676	0.11	0	0.16	0	0.306199	0.376897	0.362816	0	3.87375	Intragenic Peak
chr3:154509425-154509826	0.11	0.11	0.16	0	0.520162	0.217294	0.365449	0.360341	3.85065	Intergenic Peak	ARHGEF26
chr19:51347575-51347976	0.11	0.197015	0	0.245634	0.754765	0.213343	0.6141	0.507592	3.78143	Intergenic Peak	KLK15
chr22:40437015-40437416	0.278389	0	0.345533	0	1.05177	0	1.11933	0.153549	3.72586	Intragenic Peak
chr7:134651385-134651786	0.195582	0.1472	0.181639	0	1.01878	0	0.933416	0	3.72257	Intragenic Peak		Up	Y
chr21:27109115-27109516	0.347139	0	0.463333	0	1.41798	0	1.58449	0	3.70459	Intragenic Peak
chr12:81931055-81931456	0	0.275387	0	0.350296	0	1.05222	0	1.24317	3.66861	Intragenic Peak		Up
chr3:153853295-153853696	0.141111	0	0.16	0	0.58617	0	0.514332	0	3.6548	Intragenic Peak
chr17:21120465-21120866	0.146978	0	0.184569	0	0.608744	0	0.599257	0	3.64353	Intragenic Peak
chr2:189171460-189171861	0.222304	0	0.437761	0	1.27561	0	0.989254	0.14	3.64338	Intragenic Peak
chr17:33704425-33704826	0.298846	0.754643	0.490741	1.22152	1.53294	3.13861	0.807142	4.4749	3.59888	Intergenic Peak	SLFN13	Up
chr11:89382715-89383116	0.365649	0	0.389468	0	1.14779	0	1.324	0.236667	3.5868	Intragenic Peak			Y
chr12:102417065-102417466	0	0.261931	0	0.220209	0	0.862633	0	0.850573	3.55334	Intragenic Peak		Up	Y
chr12:95653150-95653551	0.243473	0	0.386557	0	1.02324	0	1.18521	0	3.50532	Intragenic Peak		Up
chr15:94781285-94781686	0.15272	0	0.16	0	0.54808	0	0.541519	0	3.48426	Intragenic Peak
chr2:189188845-189189246	0.295142	0	0.21368	0	0.964082	0	0.779701	0	3.4271	Intragenic Peak		Up
chr4:107179365-107179766	0	0.24944	0	0.263694	0	0.872794	0	0.879178	3.41426	Intragenic Peak
chr15:69114385-69114786	0.351604	0	0.300782	0	0.649223	0.172388	1.25606	0.14	3.39933	Intragenic Peak		Up
chr8:102595635-102596036	0.118572	0	0	0.16	0.465265	0	0.481201	0	3.39757	Intragenic Peak		Up
chr14:64979980-64980381	0.270964	0	0.365374	0	1.0092	0	1.14763	0	3.38945	Intragenic Peak		Up
chr2:189438135-189438536	0.133874	0	0.198985	0	0.355824	0	0.629921	0.14	3.38205	Intragenic Peak
chr19:51354145-51354673	0.319273	0.227149	0.260444	0.281579	1.05107	0.771972	1.01004	0.846682	3.38075	Intergenic Peak	KLK3
chr3:112125295-112125696	0	0.15127	0	0.16	0.14	0.410253	0	0.500948	3.37713	Intragenic Peak
chr22:45557785-45558186	0	0.12	0	0.195478	0	0.604426	0	0.446249	3.33042	Intragenic Peak		Up
chr10:27099375-27099776	0	0.11	0	0.16	0	0.421539	0	0.476949	3.32773	Intragenic Peak
chr2:238769665-238770066	0.253459	0	0.370153	0.16	0.781649	0.395067	1.15046	0.274615	3.32026	Intragenic Peak		Up
chr13:28759415-28759816	0.174262	0	0.16	0	0.593242	0	0.501335	0	3.27461	Intragenic Peak
chr18:56004585-56004986	0.739352	0	0.831896	0	2.44546	0	2.69342	0	3.27057	Intragenic Peak
chr18:56029875-56030276	0.19252	0	0.248587	0	0.569375	0	0.711646	0.14	3.22148	Intragenic Peak		Up
chr5:52327615-52328016	0.11	0	0.16	0	0.231209	0.14	0.14	0.355526	3.21013	Intragenic Peak
chr12:81828225-81828626	0	0.328304	0.16	0.319027	0	1.33007	0.14	1.08419	3.16384	Intragenic Peak
chr7:90036755-90037156	1.06564	0.11	1.37459	0	3.46574	0	4.44446	0.14	3.15667	Intragenic Peak
chr11:113907275-113907676	0.13597	0	0.187189	0.16	0.95611	0	0.565677	0	3.14966	Intergenic Peak	HTR3A	Up
chrX:43557350-43557751	0.131609	0	0.16	0	0.578782	0	0.332887	0	3.12634	Intragenic Peak
chr13:28191875-28192276	0	0.197128	0	0.329768	0	0.938504	0	0.70509	3.11939	Intragenic Peak		Up
chr2:189204245-189204646	0.153283	0	0.256126	0	0.672724	0	0.595927	0	3.09873	Intragenic Peak
chr2:130744485-130744886	0	0.11	0.1761	0	0.28	0.390714	0.212947	0	3.08864	Intragenic Peak		Up
chr7:97887905-97888306	0.220435	0	0.338886	0	0.929155	0	0.78997	0	3.07359	Intergenic Peak	BRI3
chr1:155530190-155530591	0	0.146522	0	0.16	0	0.540912	0	0.400784	3.0722	Intragenic Peak		Up
chr12:46658295-46658696	0	0.192332	0	0.187692	0	0.633702	0	0.532221	3.06803	Intragenic Peak
chr9:83798775-83799176	0	0.233223	0	0.176432	0	0.63728	0	0.610213	3.04522	Intergenic Peak	TLE1	Up
chr9:73033975-73034376	0.195319	0	0.16	0	0.417912	0.14	0.383804	0.14	3.04435	Intergenic Peak	KLF9
chr3:154510485-154510886	0	0.11	0.16	0.16	0.349716	0.213475	0.347031	0.395885	3.03746	Intragenic Peak
chr12:61103205-61105206	0.13	0	0.15996	0	0.485019	0.394176	0	0	3.03213	Intergenic Peak	SLC16A7
chr14:37799665-37800066	0.182286	0	0.162581	0	0.375983	0.14	0.526369	0	3.02248	Intragenic Peak		Up
chr15:89676760-89677161	0.11	0	0.21573	0	0.338375	0.14	0.359546	0.14	3.00224	Intragenic Peak		Up
chr21:30144445-30144846	0.11	0.208427	0	0.310154	0	0.823752	0	1.05796	2.9936	Intergenic Peak	N6AMT1
chr1:155445485-155445886	0	0.11	0	0.16	0	0.417939	0	0.389819	2.9917	Intragenic Peak
chr12:81965215-81965616	0.11	0.724688	0.213333	0.833344	0.14	2.77569	0.14	2.56534	2.98774	Intragenic Peak		Up
chr12:64831395-64831796	0.294876	0	0.462289	0	1.22219	0	1.03769	0	2.98467	Intragenic Peak		Up
chr3:47072925-47073326	0	0.11	0	0.16	0	0.615667	0	0.189894	2.98356	Intragenic Peak		Up
chr5:139847760-139848161	0.164819	0	0.192111	0	0.561265	0	0.360112	0.14	2.97363	Intragenic Peak
chr6:160520595-160520996	0.11	0	0.21978	0	0.521566	0	0.458176	0	2.97089	Intergenic Peak	IGF2R	Up
chr1:155442875-155443276	0	0.11	0	0.16	0	0.520372	0	0.280369	2.96571	Intragenic Peak		Up
chr1:224550310-224550711	0.11	0	0.27206	0.16	0.634105	0	0.963481	0	2.94725	Intragenic Peak
chr10:121653475-121653876	0.227709	0	0.184	0	0.740877	0	0.472368	0	2.94685	Intragenic Peak
chr10:62484450-62484851	0	0.478356	0	0.578287	0	1.33154	0.259636	1.51703	2.94158	Intragenic Peak		Up
chr8:77904425-77904826	0	0.169785	0	0.177895	0	0.537082	0	0.482696	2.9331	Intragenic Peak		Up
chr1:162538615-162539016	0.227575	0	0.26956	0	0.637865	0	0.678049	0.14	2.92861	Intragenic Peak
chr12:81945925-81946326	0	0.178382	0	0.610168	0	1.22843	0	1.07573	2.92202	Intragenic Peak
chr7:6518915-6519316	0	0.1614	0	0.219888	0	0.364905	0	0.74146	2.90165	Intragenic Peak
chr19:30169625-30170026	0.11	0	0.16	0	0.14875	0.14	0.32304	0.169697	2.8944	Intergenic Peak	PLEKFH1	Up
chr10:62479425-62479826	0	0.443591	0	0.50418	0.166612	1.11556	0.21614	1.23486	2.88379	Intragenic Peak
chr12:81795230-81795631	0.11	0.470924	0.16	0.465637	0.295504	1.51846	0	1.65928	2.87863	Intragenic Peak
chr9:117384215-117384616	0.21905	0	0.213106	0	0.550724	0	0.690489	0	2.87214	Intragenic Peak
chr9:100824705-100825106	0.186092	0	0.246816	0	0.368685	0	0.723414	0.14	2.8461	Intragenic Peak		Up	Y
chr7:50549785-50550186	0.178077	0.11	0.193365	0	0.324177	0.235	0.616226	0.189097	2.83419	Intragenic Peak
chr12:81788925-81789326	0.127175	0.257773	0.16	0.172873	0.245875	0.803816	0.2114	0.755511	2.80934	Intragenic Peak		Up
chr11:114037735-114038136	0.11	0	0.16	0	0.184258	0.14	0.292623	0.14	2.80326	Intragenic Peak
chr1:167513775-167514176	0	0.260219	0	0.28568	0	0.757881	0.14	0.6291	2.79719	Intragenic Peak		Up
chrX:11386195-11386596	0	0.191624	0	0.238504	0.14	0.562221	0	0.499921	2.79485	Intragenic Peak
chr3:187457115-187457516	0	0.1384	0	0.170868	0	0.342319	0	0.521708	2.79378	Intragenic Peak		Up	Y
chr17:5339645-5340046	0.11	0.335763	0	0.343324	0	0.921322	0.14	1.14257	2.79297	Intragenic Peak		Up
chr22:38224045-38224446	0.11	0	0	0.16	0.189682	0.325677	0.238	0	2.79022	Intergenic Peak	ANKRD54	Up
chr7:105152805-105153206	0	0.163539	0	0.16	0	0.361772	0	0.534963	2.77164	Intragenic Peak
chr12:81937380-81937781	0.239716	0.361187	0.234829	0.194286	0.184021	1.43771	0	1.23249	2.77104	Intragenic Peak			Y
chr12:122510495-122510896	0.11	0	0.16	0	0.243251	0.14	0.14	0.223725	2.76658	Intergenic Peak	MLXIP	Up	Y
chr9:34035775-34036176	0	0.133213	0	0.16	0.14	0.30242	0	0.367725	2.76299	Intragenic Peak		Up
chr9:37444940-37445341	0.11	0	0.16	0	0.212165	0.14	0.216631	0.176296	2.7596	Intragenic Peak
