# Supplementary material for: Enhancer RNA promotes resistance to radiotherapy in bone-metastatic prostate cancer by m6A modification
Source: Theranostics. 2023 Jan 1;13(2):596–610. doi: 10.7150/thno.78687 (PMC9830431; doi:10.7150/thno.78687)
Supplement: Supplementary file 3 — Supplementary table 2. [file thnov13p0596s3.xlsx]

## Sheet: 工作表1
Table S2. RNA-seq genes in control and MLXIPe-knocking down cells
id	C1_count	C2_count	C3_count	A1_count	A2_count	A3_count	C1_fpkm	C2_fpkm	C3_fpkm	A1_fpkm	A2_fpkm	A3_fpkm	C_mean	P_mean	log2(fc)	PValue	FDR	Symbol	Description	KEGG_A_class	KEGG_B_class	Pathway	K_ID	GO Component	GO Function	GO Process	TF_family
ncbi_10019	545	563	502	2582	2365	2901	5.38	5.67	5.67	28.92	26.84	27.64	5.57333	27.8	2.31847	0	0	SH2B3	SH2B adaptor protein 3, transcript variant 2	Organismal Systems	Nervous system	ko04722//Neurotrophin signaling pathway	K12459	GO:0005829//cytosol;GO:0005886//plasma membrane	GO:0005068//transmembrane receptor protein tyrosine kinase adaptor activity;GO:0005070//SH3/SH2 adaptor activity;GO:0005173//stem cell factor receptor binding;GO:0005515//protein binding;GO:1990782//protein tyrosine kinase binding	GO:0001780//neutrophil homeostasis;GO:0007169//transmembrane receptor protein tyrosine kinase signaling pathway;GO:0007596//blood coagulation;GO:0008285//negative regulation of cell proliferation;GO:0009967//positive regulation of signal transduction;GO:0035162//embryonic hemopoiesis;GO:0035556//intracellular signal transduction;GO:0035702//monocyte homeostasis;GO:0035855//megakaryocyte developme…	--
ncbi_100506658	3768	3680	3398	115	140	157	40.4	40.39	42.29	1.29	1.58	1.74	41.0267	1.53667	-4.73869	0	0	OCLN	occludin, transcript variant 2	Cellular Processes;Environmental Information Processing;Human Diseases;Organismal Systems;Human Diseases	Cellular community - eukaryotes;Signaling molecules and interaction;Infectious disease: viral;Immune system;Infectious disease: bacterial	ko04530//Tight junction;ko04514//Cell adhesion molecules;ko05160//Hepatitis C;ko04670//Leukocyte transendothelial migration;ko05130//Pathogenic Escherichia coli infection	K06088;K06088;K06088;K06088;K06088	GO:0005886//plasma membrane;GO:0005886//plasma membrane;GO:0005911//cell-cell junction;GO:0005923//bicellular tight junction;GO:0016021//integral component of membrane;GO:0016324//apical plasma membrane;GO:0016327//apicolateral plasma membrane;GO:0016328//lateral plasma membrane;GO:0030054//cell junction;GO:0030054//cell junction;GO:0030139//endocytic vesicle;GO:0031410//cytoplasmic vesicle	GO:0005515//protein binding;GO:0019904//protein domain specific binding	GO:0045216//cell-cell junction organization;GO:0065003//protein-containing complex assembly;GO:0070673//response to interleukin-18;GO:0070830//bicellular tight junction assembly;GO:0071356//cellular response to tumor necrosis factor;GO:2000810//regulation of bicellular tight junction assembly	--
ncbi_10052	118	123	103	1633	1562	1789	0.72	0.79	0.75	11.37	11.1	10.7	0.753333	11.0567	3.87548	0	0	GJC1	gap junction protein gamma 1, transcript variant 2	-	-	-	-	GO:0005789//endoplasmic reticulum membrane;GO:0005886//plasma membrane;GO:0005921//gap junction;GO:0005922//connexin complex;GO:0014704//intercalated disc;GO:0016021//integral component of membrane	GO:0005216//ion channel activity;GO:0086020//gap junction channel activity involved in SA node cell-atrial cardiac muscle cell electrical coupling;GO:0086077//gap junction channel activity involved in AV node cell-bundle of His cell electrical coupling	GO:0001570//vasculogenesis;GO:0006936//muscle contraction;GO:0007043//cell-cell junction assembly;GO:0007268//chemical synaptic transmission;GO:0007601//visual perception;GO:0016264//gap junction assembly;GO:0016264//gap junction assembly;GO:0034220//ion transmembrane transport;GO:0048468//cell development;GO:0048738//cardiac muscle tissue development;GO:0086014//atrial cardiac muscle cell action…	--
ncbi_10095	1048	1016	933	3818	3657	4543	31.52	31.84	32.62	129.78	126.19	132.16	31.9933	129.377	2.01573	0	0	ARPC1B	actin related protein 2/3 complex subunit 1B	Cellular Processes;Cellular Processes;Organismal Systems;Human Diseases;Human Diseases;Human Diseases;Human Diseases	Transport and catabolism;Cell motility;Immune system;Infectious disease: bacterial;Infectious disease: bacterial;Infectious disease: bacterial;Infectious disease: bacterial	ko04144//Endocytosis;ko04810//Regulation of actin cytoskeleton;ko04666//Fc gamma R-mediated phagocytosis;ko05132//Salmonella infection;ko05100//Bacterial invasion of epithelial cells;ko05131//Shigellosis;ko05130//Pathogenic Escherichia coli infection	K05757;K05757;K05757;K05757;K05757;K05757;K05757	GO:0005634//nucleus;GO:0005829//cytosol;GO:0005885//Arp2/3 protein complex;GO:0005885//Arp2/3 protein complex;GO:0005925//focal adhesion;GO:0015629//actin cytoskeleton;GO:0036284//tubulobulbar complex;GO:0070062//extracellular exosome	GO:0005200//structural constituent of cytoskeleton;GO:0005515//protein binding;GO:0051015//actin filament binding;GO:0051015//actin filament binding	GO:0032355//response to estradiol;GO:0034314//Arp2/3 complex-mediated actin nucleation;GO:0034314//Arp2/3 complex-mediated actin nucleation;GO:0038096//Fc-gamma receptor signaling pathway involved in phagocytosis;GO:0043627//response to estrogen;GO:0048013//ephrin receptor signaling pathway	--
ncbi_10098	149	160	137	3081	3136	3798	2.07	2.31	2.2	48.7	50.2	51.3	2.19333	50.0667	4.51265	0	0	TSPAN5	tetraspanin 5	-	-	-	-	GO:0005788//endoplasmic reticulum lumen;GO:0005886//plasma membrane;GO:0005886//plasma membrane;GO:0005887//integral component of plasma membrane	GO:0019899//enzyme binding	GO:0044267//cellular protein metabolic process;GO:0045747//positive regulation of Notch signaling pathway;GO:0045747//positive regulation of Notch signaling pathway;GO:0051604//protein maturation;GO:0051604//protein maturation;GO:0072659//protein localization to plasma membrane;GO:0072659//protein localization to plasma membrane	--
ncbi_10152	651	650	533	3381	3255	3947	5.91	7.44	6.32	33.5	32.39	37.22	6.55667	34.37	2.39012	0	0	ABI2	abl interactor 2, transcript variant 1	Cellular Processes	Cell motility	ko04810//Regulation of actin cytoskeleton	K05751	GO:0005634//nucleus;GO:0005737//cytoplasm;GO:0005829//cytosol;GO:0005856//cytoskeleton;GO:0005912//adherens junction;GO:0030027//lamellipodium;GO:0030027//lamellipodium;GO:0031209//SCAR complex;GO:0032433//filopodium tip;GO:0043197//dendritic spine	GO:0003677//DNA binding;GO:0005515//protein binding;GO:0008093//cytoskeletal adaptor activity;GO:0017124//SH3 domain binding;GO:0017124//SH3 domain binding;GO:0017124//SH3 domain binding;GO:0019900//kinase binding;GO:0031625//ubiquitin protein ligase binding;GO:0048365//Rac GTPase binding;GO:0070064//proline-rich region binding	GO:0007010//cytoskeleton organization;GO:0008154//actin polymerization or depolymerization;GO:0016032//viral process;GO:0016477//cell migration;GO:0016601//Rac protein signal transduction;GO:0018108//peptidyl-tyrosine phosphorylation;GO:0061001//regulation of dendritic spine morphogenesis;GO:0070309//lens fiber cell morphogenesis;GO:2000601//positive regulation of Arp2/3 complex-mediated actin nu…	--
ncbi_10175	2037	2045	1739	5523	5571	6574	66.88	69.93	66.34	205.27	210.33	209.01	67.7167	208.203	1.62041	0	0	CNIH1	cornichon family AMPA receptor auxiliary protein 1	-	-	-	-	GO:0000139//Golgi membrane;GO:0005789//endoplasmic reticulum membrane;GO:0012507//ER to Golgi transport vesicle membrane;GO:0016021//integral component of membrane;GO:0033116//endoplasmic reticulum-Golgi intermediate compartment membrane	-	GO:0006888//ER to Golgi vesicle-mediated transport;GO:0006955//immune response;GO:0007165//signal transduction;GO:0048208//COPII vesicle coating	--
ncbi_1021	67	61	66	2193	2342	2441	0.27	0.25	0.31	9.92	10.79	9.44	0.276667	10.05	5.1829	0	0	CDK6	cyclin dependent kinase 6, transcript variant 2	Human Diseases;Environmental Information Processing;Human Diseases;Human Diseases;Human Diseases;Human Diseases;Human Diseases;Cellular Processes;Human Diseases;Human Diseases;Human Diseases;Human Diseases;Human Diseases;Cellular Processes;Human Diseases;Human Diseases;Human Diseases;Cellular Processes;Human Diseases;Human Diseases;Human Diseases	Cancer: overview;Signal transduction;Infectious disease: viral;Infectious disease: viral;Cancer: overview;Infectious disease: viral;Cancer: specific types;Cell growth and death;Endocrine and metabolic disease;Cancer: overview;Cancer: specific types;Infectious disease: viral;Infectious disease: viral;Cell growth and death;Cancer: specific types;Cancer: specific types;Cancer: specific types;Cell gr…	ko05200//Pathways in cancer;ko04151//PI3K-Akt signaling pathway;ko05165//Human papillomavirus infection;ko05163//Human cytomegalovirus infection;ko05203//Viral carcinogenesis;ko05167//Kaposi sarcoma-associated herpesvirus infection;ko05225//Hepatocellular carcinoma;ko04218//Cellular senescence;ko04934//Cushing syndrome;ko05206//MicroRNAs in cancer;ko05224//Breast cancer;ko05161//Hepatitis B;ko051…	K02091;K02091;K02091;K02091;K02091;K02091;K02091;K02091;K02091;K02091;K02091;K02091;K02091;K02091;K02091;K02091;K02091;K02091;K02091;K02091;K02091	GO:0000307//cyclin-dependent protein kinase holoenzyme complex;GO:0001726//ruffle;GO:0005634//nucleus;GO:0005634//nucleus;GO:0005654//nucleoplasm;GO:0005654//nucleoplasm;GO:0005737//cytoplasm;GO:0005813//centrosome;GO:0005829//cytosol;GO:0005829//cytosol;GO:0097132//cyclin D2-CDK6 complex	GO:0004693//cyclin-dependent protein serine/threonine kinase activity;GO:0004693//cyclin-dependent protein serine/threonine kinase activity;GO:0005515//protein binding;GO:0005524//ATP binding;GO:0030332//cyclin binding;GO:0098770//FBXO family protein binding	GO:0000082//G1/S transition of mitotic cell cycle;GO:0000122//negative regulation of transcription by RNA polymerase II;GO:0001954//positive regulation of cell-matrix adhesion;GO:0003323//type B pancreatic cell development;GO:0006468//protein phosphorylation;GO:0006468//protein phosphorylation;GO:0007050//cell cycle arrest;GO:0007219//Notch signaling pathway;GO:0008285//negative regulation of cel…	--
ncbi_1026	2990	2815	2598	299	281	341	64.61	63.31	65.24	7.3	6.98	7.12	64.3867	7.13333	-3.17411	0	0	CDKN1A	cyclin dependent kinase inhibitor 1A, transcript variant 1	Human Diseases;Environmental Information Processing;Human Diseases;Human Diseases;Human Diseases;Human Diseases;Human Diseases;Human Diseases;Human Diseases;Human Diseases;Human Diseases;Environmental Information Processing;Cellular Processes;Human Diseases;Organismal Systems;Human Diseases;Human Diseases;Human Diseases;Human Diseases;Environmental Information Processing;Human Diseases;Cellular P…	Cancer: overview;Signal transduction;Infectious disease: viral;Infectious disease: viral;Infectious disease: viral;Infectious disease: viral;Cancer: overview;Cancer: overview;Infectious disease: viral;Cancer: overview;Cancer: specific types;Signal transduction;Cell growth and death;Endocrine and metabolic disease;Endocrine system;Cancer: overview;Cancer: specific types;Cancer: specific types;Infe…	ko05200//Pathways in cancer;ko04151//PI3K-Akt signaling pathway;ko05165//Human papillomavirus infection;ko05166//Human T-cell leukemia virus 1 infection;ko05163//Human cytomegalovirus infection;ko05169//Epstein-Barr virus infection;ko05203//Viral carcinogenesis;ko05205//Proteoglycans in cancer;ko05167//Kaposi sarcoma-associated herpesvirus infection;ko05202//Transcriptional misregulation in cance…	K06625;K06625;K06625;K06625;K06625;K06625;K06625;K06625;K06625;K06625;K06625;K06625;K06625;K06625;K06625;K06625;K06625;K06625;K06625;K06625;K06625;K06625;K06625;K06625;K06625;K06625;K06625;K06625;K06625;K06625;K06625;K06625;K06625;K06625;K06625;K06625;K06625;K06625;K06625;K06625;K06625	GO:0000307//cyclin-dependent protein kinase holoenzyme complex;GO:0005634//nucleus;GO:0005654//nucleoplasm;GO:0005654//nucleoplasm;GO:0005730//nucleolus;GO:0005829//cytosol;GO:0016604//nuclear body;GO:0032991//protein-containing complex;GO:0048471//perinuclear region of cytoplasm;GO:0070557//PCNA-p21 complex	GO:0004860//protein kinase inhibitor activity;GO:0004861//cyclin-dependent protein serine/threonine kinase inhibitor activity;GO:0005515//protein binding;GO:0019901//protein kinase binding;GO:0019912//cyclin-dependent protein kinase activating kinase activity;GO:0030332//cyclin binding;GO:0031625//ubiquitin protein ligase binding;GO:0044877//protein-containing complex binding;GO:0046872//metal io…	GO:0000079//regulation of cyclin-dependent protein serine/threonine kinase activity;GO:0000082//G1/S transition of mitotic cell cycle;GO:0000082//G1/S transition of mitotic cell cycle;GO:0000086//G2/M transition of mitotic cell cycle;GO:0006357//regulation of transcription by RNA polymerase II;GO:0006367//transcription initiation from RNA polymerase II promoter;GO:0006606//protein import into nuc…	--
ncbi_102724250	932	906	807	4387	4368	5471	9.61	9.89	9.82	51.26	51.66	54.82	9.77333	52.58	2.42759	0	0	LOC102724250	neuroblastoma breakpoint family member 1, transcript variant X2	-	-	-	-	-	-	-	--
ncbi_1033	572	502	416	2818	2811	3530	29.72	27.22	25.2	166.15	168.46	178.03	27.38	170.88	2.64179	0	0	CDKN3	cyclin dependent kinase inhibitor 3, transcript variant 2	-	-	-	-	GO:0005737//cytoplasm;GO:0005829//cytosol;GO:0048471//perinuclear region of cytoplasm	GO:0004722//protein serine/threonine phosphatase activity;GO:0004722//protein serine/threonine phosphatase activity;GO:0004725//protein tyrosine phosphatase activity;GO:0004725//protein tyrosine phosphatase activity;GO:0005515//protein binding;GO:0008138//protein tyrosine/serine/threonine phosphatase activity	GO:0000079//regulation of cyclin-dependent protein serine/threonine kinase activity;GO:0000082//G1/S transition of mitotic cell cycle;GO:0007050//cell cycle arrest;GO:0007050//cell cycle arrest;GO:0008285//negative regulation of cell proliferation;GO:0035335//peptidyl-tyrosine dephosphorylation	--
ncbi_10376	19980	19442	17370	52599	51881	63469	532.52	539.7	537.95	1586.89	1590.01	1638.05	536.723	1604.98	1.58031	0	0	TUBA1B	tubulin alpha 1b	Cellular Processes;Cellular Processes;Cellular Processes;Cellular Processes;Human Diseases	Cellular community - eukaryotes;Transport and catabolism;Cell growth and death;Cellular community - eukaryotes;Infectious disease: bacterial	ko04530//Tight junction;ko04145//Phagosome;ko04210//Apoptosis;ko04540//Gap junction;ko05130//Pathogenic Escherichia coli infection	K07374;K07374;K07374;K07374;K07374	GO:0005737//cytoplasm;GO:0005874//microtubule;GO:0005874//microtubule;GO:0005874//microtubule;GO:0005881//cytoplasmic microtubule;GO:0015630//microtubule cytoskeleton;GO:0045121//membrane raft	GO:0003725//double-stranded RNA binding;GO:0003924//GTPase activity;GO:0005198//structural molecule activity;GO:0005200//structural constituent of cytoskeleton;GO:0005515//protein binding;GO:0005525//GTP binding;GO:0031625//ubiquitin protein ligase binding	GO:0000226//microtubule cytoskeleton organization;GO:0000278//mitotic cell cycle;GO:0007017//microtubule-based process;GO:0007017//microtubule-based process;GO:0030705//cytoskeleton-dependent intracellular transport;GO:0051301//cell division;GO:0071353//cellular response to interleukin-4	--
ncbi_10397	693	570	611	6164	5897	7347	10.46	8.98	10.72	105.63	102.63	107.72	10.0533	105.327	3.38912	0	0	NDRG1	N-myc downstream regulated 1, transcript variant 1	-	-	-	-	GO:0005634//nucleus;GO:0005737//cytoplasm;GO:0005737//cytoplasm;GO:0005813//centrosome;GO:0005829//cytosol;GO:0005829//cytosol;GO:0005874//microtubule;GO:0005886//plasma membrane;GO:0005913//cell-cell adherens junction;GO:0015630//microtubule cytoskeleton;GO:0048471//perinuclear region of cytoplasm;GO:0055038//recycling endosome membrane;GO:0070062//extracellular exosome;GO:0098978//glutamatergic…	GO:0005515//protein binding;GO:0008017//microtubule binding;GO:0017137//Rab GTPase binding;GO:0043015//gamma-tubulin binding;GO:0045296//cadherin binding;GO:0045296//cadherin binding	GO:0007165//signal transduction;GO:0008285//negative regulation of cell proliferation;GO:0010038//response to metal ion;GO:0030330//DNA damage response, signal transduction by p53 class mediator;GO:0032287//peripheral nervous system myelin maintenance;GO:0042981//regulation of apoptotic process;GO:0045576//mast cell activation;GO:0071456//cellular response to hypoxia;GO:0099173//postsynapse organ…	--
ncbi_10410	44	33	41	1820	1754	2423	3.08	2.4	3.33	144.05	141.04	164.1	2.93667	149.73	5.67204	0	0	IFITM3	interferon induced transmembrane protein 3, transcript variant 1	-	-	-	-	GO:0005765//lysosomal membrane;GO:0005886//plasma membrane;GO:0005886//plasma membrane;GO:0005886//plasma membrane;GO:0016021//integral component of membrane;GO:0031902//late endosome membrane;GO:0032991//protein-containing complex	GO:0005515//protein binding	GO:0006955//immune response;GO:0009615//response to virus;GO:0032897//negative regulation of viral transcription;GO:0034341//response to interferon-gamma;GO:0034341//response to interferon-gamma;GO:0035455//response to interferon-alpha;GO:0035455//response to interferon-alpha;GO:0035456//response to interferon-beta;GO:0035456//response to interferon-beta;GO:0045071//negative regulation of viral g…	--
ncbi_10512	6357	6215	5563	831	882	914	57.34	59	58.84	8.55	9.21	8.02	58.3933	8.59333	-2.76451	0	0	SEMA3C	semaphorin 3C, transcript variant 1	Organismal Systems	Development and regeneration	ko04360//Axon guidance	K06840	GO:0005615//extracellular space;GO:0005887//integral component of plasma membrane;GO:0070062//extracellular exosome	GO:0030215//semaphorin receptor binding;GO:0038191//neuropilin binding;GO:0045499//chemorepellent activity	GO:0001755//neural crest cell migration;GO:0001756//somitogenesis;GO:0001974//blood vessel remodeling;GO:0003148//outflow tract septum morphogenesis;GO:0003215//cardiac right ventricle morphogenesis;GO:0003350//pulmonary myocardium development;GO:0006955//immune response;GO:0007411//axon guidance;GO:0009791//post-embryonic development;GO:0021915//neural tube development;GO:0030335//positive regul…	--
ncbi_10550	5868	6123	5435	1150	1154	1255	128.83	140.02	138.66	28.58	29.13	26.68	135.837	28.13	-2.27169	0	0	ARL6IP5	ADP ribosylation factor like GTPase 6 interacting protein 5	-	-	-	-	GO:0005789//endoplasmic reticulum membrane;GO:0005856//cytoskeleton;GO:0005886//plasma membrane;GO:0016020//membrane;GO:0016021//integral component of membrane	GO:0003674//molecular_function;GO:0005515//protein binding	GO:0002037//negative regulation of L-glutamate import across plasma membrane;GO:0008631//intrinsic apoptotic signaling pathway in response to oxidative stress;GO:0010917//negative regulation of mitochondrial membrane potential;GO:0015813//L-glutamate transmembrane transport;GO:0032874//positive regulation of stress-activated MAPK cascade;GO:0043065//positive regulation of apoptotic process;GO:004…	--
ncbi_10622	552	579	506	4797	5119	4901	7.75	8.48	8.33	76.77	83.08	67.09	8.18667	75.6467	3.20793	0	0	POLR3G	RNA polymerase III subunit G	Metabolism;Human Diseases;Metabolism;Metabolism;Organismal Systems;Genetic Information Processing	Global and overview maps;Infectious disease: viral;Nucleotide metabolism;Nucleotide metabolism;Immune system;Transcription	ko01100//Metabolic pathways;ko05169//Epstein-Barr virus infection;ko00230//Purine metabolism;ko00240//Pyrimidine metabolism;ko04623//Cytosolic DNA-sensing pathway;ko03020//RNA polymerase	K03024;K03024;K03024;K03024;K03024;K03024	GO:0000790//nuclear chromatin;GO:0000790//nuclear chromatin;GO:0005634//nucleus;GO:0005654//nucleoplasm;GO:0005666//RNA polymerase III complex;GO:0005666//RNA polymerase III complex;GO:0005829//cytosol	GO:0003899//DNA-directed 5'-3' RNA polymerase activity;GO:0005515//protein binding	GO:0006359//regulation of transcription by RNA polymerase III;GO:0006383//transcription by RNA polymerase III;GO:0008283//cell proliferation;GO:0008283//cell proliferation;GO:0032481//positive regulation of type I interferon production;GO:0032728//positive regulation of interferon-beta production;GO:0045087//innate immune response;GO:0045089//positive regulation of innate immune response;GO:00516…	--
ncbi_10769	276	223	205	1936	1905	2226	4.54	3.82	3.92	36.07	36.05	35.47	4.09333	35.8633	3.13116	0	0	PLK2	polo like kinase 2, transcript variant 2	Environmental Information Processing	Signal transduction	ko04068//FoxO signaling pathway	K08861	GO:0000785//chromatin;GO:0000922//spindle pole;GO:0005634//nucleus;GO:0005737//cytoplasm;GO:0005737//cytoplasm;GO:0005813//centrosome;GO:0005813//centrosome;GO:0005814//centriole;GO:0005814//centriole;GO:0005829//cytosol;GO:0030425//dendrite	GO:0004674//protein serine/threonine kinase activity;GO:0004674//protein serine/threonine kinase activity;GO:0004674//protein serine/threonine kinase activity;GO:0005515//protein binding;GO:0005524//ATP binding;GO:0043008//ATP-dependent protein binding;GO:0044877//protein-containing complex binding	GO:0000082//G1/S transition of mitotic cell cycle;GO:0000082//G1/S transition of mitotic cell cycle;GO:0000278//mitotic cell cycle;GO:0006468//protein phosphorylation;GO:0006977//DNA damage response, signal transduction by p53 class mediator resulting in cell cycle arrest;GO:0007052//mitotic spindle organization;GO:0007093//mitotic cell cycle checkpoint;GO:0007093//mitotic cell cycle checkpoint;G…	--
ncbi_10771	4050	3938	3678	664	645	673	47.56	47.64	49.7	8.96	8.7	7.76	48.3	8.47333	-2.51102	0	0	ZMYND11	zinc finger MYND-type containing 11, transcript variant 4	-	-	-	-	GO:0005634//nucleus;GO:0005654//nucleoplasm;GO:0005694//chromosome	GO:0003690//double-stranded DNA binding;GO:0003714//transcription corepressor activity;GO:0005515//protein binding;GO:0008270//zinc ion binding;GO:0008270//zinc ion binding;GO:0035064//methylated histone binding;GO:0035064//methylated histone binding	GO:0006325//chromatin organization;GO:0007049//cell cycle;GO:0016032//viral process;GO:0034243//regulation of transcription elongation from RNA polymerase II promoter;GO:0043124//negative regulation of I-kappaB kinase/NF-kappaB signaling;GO:0045892//negative regulation of transcription, DNA-templated;GO:0046329//negative regulation of JNK cascade;GO:0051607//defense response to virus;GO:2001237//…	--
ncbi_10938	666	629	531	4842	4952	6066	8.85	8.71	8.19	72.85	75.69	78.08	8.58333	75.54	3.13763	0	0	EHD1	EH domain containing 1, transcript variant 1	Cellular Processes	Transport and catabolism	ko04144//Endocytosis	K12483	GO:0005811//lipid droplet;GO:0005886//plasma membrane;GO:0010008//endosome membrane;GO:0010008//endosome membrane;GO:0016020//membrane;GO:0020018//ciliary pocket membrane;GO:0031095//platelet dense tubular network membrane;GO:0031901//early endosome membrane;GO:0055038//recycling endosome membrane;GO:0070062//extracellular exosome	GO:0005509//calcium ion binding;GO:0005515//protein binding;GO:0005524//ATP binding;GO:0005525//GTP binding;GO:0017137//Rab GTPase binding;GO:0042802//identical protein binding;GO:0045296//cadherin binding	GO:0006886//intracellular protein transport;GO:0006897//endocytosis;GO:0007596//blood coagulation;GO:0010886//positive regulation of cholesterol storage;GO:0031175//neuron projection development;GO:0032456//endocytic recycling;GO:0032456//endocytic recycling;GO:0034383//low-density lipoprotein particle clearance;GO:0042632//cholesterol homeostasis;GO:0051260//protein homooligomerization;GO:006027…	--
ncbi_10962	293	199	223	2401	2397	2679	6.34	4.49	5.61	58.84	59.67	56.17	5.48	58.2267	3.40943	0	0	MLLT11	MLLT11, transcription factor 7 cofactor	-	-	-	-	GO:0005654//nucleoplasm;GO:0005815//microtubule organizing center;GO:0005829//cytosol	GO:0003674//molecular_function;GO:0005515//protein binding	GO:0043065//positive regulation of apoptotic process;GO:0045893//positive regulation of transcription, DNA-templated;GO:0051901//positive regulation of mitochondrial depolarization;GO:0090200//positive regulation of release of cytochrome c from mitochondria;GO:0097191//extrinsic apoptotic signaling pathway;GO:0097193//intrinsic apoptotic signaling pathway	--
ncbi_10979	744	704	627	6215	6251	6404	10.42	10.34	10.21	98.61	100.68	87.41	10.3233	95.5667	3.2106	0	0	FERMT2	fermitin family member 2, transcript variant 2	-	-	-	-	GO:0001725//stress fiber;GO:0005634//nucleus;GO:0005654//nucleoplasm;GO:0005737//cytoplasm;GO:0005829//cytosol;GO:0005925//focal adhesion;GO:0005925//focal adhesion;GO:0005938//cell cortex;GO:0009986//cell surface;GO:0031234//extrinsic component of cytoplasmic side of plasma membrane;GO:0031258//lamellipodium membrane;GO:0031674//I band	GO:0005515//protein binding;GO:0005547//phosphatidylinositol-3,4,5-trisphosphate binding;GO:0051015//actin filament binding	GO:0007160//cell-matrix adhesion;GO:0007160//cell-matrix adhesion;GO:0007179//transforming growth factor beta receptor signaling pathway;GO:0007229//integrin-mediated signaling pathway;GO:0008360//regulation of cell shape;GO:0016055//Wnt signaling pathway;GO:0033622//integrin activation;GO:0034329//cell junction assembly;GO:0034446//substrate adhesion-dependent cell spreading;GO:0048041//focal ad…	--
ncbi_10983	13488	12866	11904	1944	1892	2509	349.94	353.03	360.45	58.48	59.01	63.53	354.473	60.34	-2.55449	0	0	CCNI	cyclin I, transcript variant 2	-	-	-	-	GO:0000307//cyclin-dependent protein kinase holoenzyme complex;GO:0005634//nucleus;GO:0005737//cytoplasm	GO:0004672//protein kinase activity;GO:0016538//cyclin-dependent protein serine/threonine kinase regulator activity;GO:0019901//protein kinase binding	GO:0000079//regulation of cyclin-dependent protein serine/threonine kinase activity;GO:0006468//protein phosphorylation;GO:0007283//spermatogenesis;GO:0044772//mitotic cell cycle phase transition	--
ncbi_11057	29518	28018	25023	2613	2601	3000	175.2	178.08	175.64	16.91	18.29	18.19	176.307	17.7967	-3.30841	0	0	ABHD2	abhydrolase domain containing 2, transcript variant 1	-	-	-	-	GO:0001669//acrosomal vesicle;GO:0016021//integral component of membrane;GO:0036126//sperm flagellum;GO:0036126//sperm flagellum;GO:0097524//sperm plasma membrane;GO:0097524//sperm plasma membrane	GO:0003707//steroid hormone receptor activity;GO:0016298//lipase activity;GO:0034338//short-chain carboxylesterase activity;GO:0042562//hormone binding;GO:0047372//acylglycerol lipase activity;GO:0047372//acylglycerol lipase activity	GO:0007340//acrosome reaction;GO:0009611//response to wounding;GO:0030336//negative regulation of cell migration;GO:0032570//response to progesterone;GO:0043401//steroid hormone mediated signaling pathway;GO:0043401//steroid hormone mediated signaling pathway;GO:0044255//cellular lipid metabolic process;GO:0046464//acylglycerol catabolic process;GO:0046464//acylglycerol catabolic process;GO:00482…	--
ncbi_11128	2134	1960	1791	7836	7546	8909	15.03	14.38	14.65	62.46	61.1	60.75	14.6867	61.4367	2.06459	0	0	POLR3A	RNA polymerase III subunit A	Metabolism;Human Diseases;Metabolism;Metabolism;Organismal Systems;Genetic Information Processing	Global and overview maps;Infectious disease: viral;Nucleotide metabolism;Nucleotide metabolism;Immune system;Transcription	ko01100//Metabolic pathways;ko05169//Epstein-Barr virus infection;ko00230//Purine metabolism;ko00240//Pyrimidine metabolism;ko04623//Cytosolic DNA-sensing pathway;ko03020//RNA polymerase	K03018;K03018;K03018;K03018;K03018;K03018	GO:0005654//nucleoplasm;GO:0005654//nucleoplasm;GO:0005666//RNA polymerase III complex;GO:0005666//RNA polymerase III complex;GO:0005829//cytosol;GO:0016020//membrane	GO:0001056//RNA polymerase III activity;GO:0003677//DNA binding;GO:0003682//chromatin binding;GO:0003899//DNA-directed 5'-3' RNA polymerase activity;GO:0003899//DNA-directed 5'-3' RNA polymerase activity;GO:0046872//metal ion binding	GO:0006351//transcription, DNA-templated;GO:0006383//transcription by RNA polymerase III;GO:0032481//positive regulation of type I interferon production;GO:0032728//positive regulation of interferon-beta production;GO:0045087//innate immune response;GO:0051607//defense response to virus	--
ncbi_11130	2576	2510	2107	7902	7544	9012	71.95	73.16	68.24	251.3	244	245.64	71.1167	246.98	1.79613	0	0	ZWINT	ZW10 interacting kinetochore protein, transcript variant 3	-	-	-	-	GO:0000776//kinetochore;GO:0000777//condensed chromosome kinetochore;GO:0005634//nucleus;GO:0005654//nucleoplasm;GO:0005737//cytoplasm;GO:0005829//cytosol;GO:0005829//cytosol;GO:0016604//nuclear body;GO:0030425//dendrite	GO:0005515//protein binding;GO:0047485//protein N-terminus binding	GO:0000070//mitotic sister chromatid segregation;GO:0007093//mitotic cell cycle checkpoint;GO:0051301//cell division;GO:0051649//establishment of localization in cell	--
ncbi_11167	206	193	186	10201	10006	11507	2.51	2.44	2.63	140.35	139.92	135.43	2.52667	138.567	5.7772	0	0	FSTL1	follistatin like 1	-	-	-	-	GO:0005576//extracellular region;GO:0005615//extracellular space;GO:0005788//endoplasmic reticulum lumen;GO:0070062//extracellular exosome	GO:0005509//calcium ion binding;GO:0005515//protein binding;GO:0008201//heparin binding	GO:0030509//BMP signaling pathway;GO:0042594//response to starvation;GO:0043687//post-translational protein modification;GO:0044267//cellular protein metabolic process	--
ncbi_11169	1428	1368	1252	3977	3889	4546	11.81	11.89	11.81	37.22	36.68	36.6	11.8367	36.8333	1.63775	0	0	WDHD1	WD repeat and HMG-box DNA binding protein 1, transcript variant 2	-	-	-	-	GO:0005654//nucleoplasm;GO:0005737//cytoplasm;GO:0031298//replication fork protection complex;GO:0043596//nuclear replication fork	GO:0000981//DNA-binding transcription factor activity, RNA polymerase II-specific;GO:0003677//DNA binding;GO:0003682//chromatin binding;GO:0005515//protein binding	GO:0000278//mitotic cell cycle;GO:0006261//DNA-dependent DNA replication;GO:0006281//DNA repair;GO:0006357//regulation of transcription by RNA polymerase II;GO:0006974//cellular response to DNA damage stimulus	HMG
ncbi_11217	41	25	28	5960	5999	6730	0.28	0.18	0.22	45.26	46.28	43.72	0.226667	45.0867	7.63598	0	0	AKAP2	A-kinase anchoring protein 2, transcript variant 1	-	-	-	-	-	-	-	--
ncbi_1122	988	1009	870	5393	5373	5464	6.53	6.95	6.68	40.36	40.85	34.98	6.72	38.73	2.52692	0	0	CHML	CHM like, Rab escort protein 2	-	-	-	-	GO:0005634//nucleus;GO:0005634//nucleus;GO:0005654//nucleoplasm;GO:0005737//cytoplasm;GO:0005829//cytosol;GO:0005829//cytosol;GO:0005829//cytosol;GO:0005968//Rab-protein geranylgeranyltransferase complex;GO:0005968//Rab-protein geranylgeranyltransferase complex	GO:0005092//GDP-dissociation inhibitor activity;GO:0005096//GTPase activator activity;GO:0017137//Rab GTPase binding;GO:0017137//Rab GTPase binding;GO:0017137//Rab GTPase binding	GO:0006886//intracellular protein transport;GO:0007264//small GTPase mediated signal transduction;GO:0016192//vesicle-mediated transport;GO:0018344//protein geranylgeranylation;GO:0018344//protein geranylgeranylation;GO:0018344//protein geranylgeranylation;GO:0043547//positive regulation of GTPase activity;GO:0043687//post-translational protein modification	--
ncbi_11228	167	167	139	5803	6051	6168	1.43	1.47	1.4	56.07	59.55	50.92	1.43333	55.5133	5.27539	0	0	RASSF8	Ras association domain family member 8, transcript variant 1	-	-	-	-	-	-	GO:0007165//signal transduction;GO:0034334//adherens junction maintenance	--
ncbi_113026	223	239	193	2343	2201	2902	3	3.35	3.12	36.47	34.24	37.97	3.15667	36.2267	3.52058	0	0	PLCD3	phospholipase C delta 3	Metabolism;Environmental Information Processing;Organismal Systems;Environmental Information Processing;Human Diseases;Metabolism	Global and overview maps;Signal transduction;Endocrine system;Signal transduction;Endocrine and metabolic disease;Carbohydrate metabolism	ko01100//Metabolic pathways;ko04020//Calcium signaling pathway;ko04919//Thyroid hormone signaling pathway;ko04070//Phosphatidylinositol signaling system;ko04933//AGE-RAGE signaling pathway in diabetic complications;ko00562//Inositol phosphate metabolism	K05857;K05857;K05857;K05857;K05857;K05857	GO:0005829//cytosol;GO:0005886//plasma membrane;GO:0032154//cleavage furrow	GO:0004435//phosphatidylinositol phospholipase C activity;GO:0046872//metal ion binding	GO:0001525//angiogenesis;GO:0016042//lipid catabolic process;GO:0032959//inositol trisphosphate biosynthetic process;GO:0035556//intracellular signal transduction;GO:0042127//regulation of cell proliferation;GO:0043647//inositol phosphate metabolic process;GO:0060716//labyrinthine layer blood vessel development	--
ncbi_113146	216	209	206	5940	5740	6897	0.55	0.56	0.62	17.24	16.94	17.14	0.576667	17.1067	4.89068	0	0	AHNAK2	AHNAK nucleoprotein 2, transcript variant 2	-	-	-	-	GO:0005634//nucleus;GO:0005737//cytoplasm;GO:0005737//cytoplasm;GO:0005829//cytosol;GO:0005886//plasma membrane;GO:0005886//plasma membrane;GO:0030018//Z disc;GO:0030315//T-tubule;GO:0030315//T-tubule;GO:0030659//cytoplasmic vesicle membrane;GO:0042383//sarcolemma;GO:0043034//costamere;GO:0043034//costamere	GO:0005515//protein binding	GO:0001778//plasma membrane repair;GO:0043484//regulation of RNA splicing	--
ncbi_113235	3595	3569	3255	352	273	401	25.91	26.77	27.25	2.9	2.28	2.82	26.6433	2.66667	-3.32067	0	0	SLC46A1	solute carrier family 46 member 1, transcript variant 2	Organismal Systems;Human Diseases;Organismal Systems	Digestive system;Drug resistance: antineoplastic;Digestive system	ko04978//Mineral absorption;ko01523//Antifolate resistance;ko04977//Vitamin digestion and absorption	K14613;K14613;K14613	GO:0005737//cytoplasm;GO:0005886//plasma membrane;GO:0005886//plasma membrane;GO:0009986//cell surface;GO:0016021//integral component of membrane;GO:0016324//apical plasma membrane;GO:0031526//brush border membrane	GO:0005542//folic acid binding;GO:0008517//folic acid transmembrane transporter activity;GO:0008517//folic acid transmembrane transporter activity;GO:0008517//folic acid transmembrane transporter activity;GO:0015078//proton transmembrane transporter activity;GO:0015232//heme transporter activity;GO:0015232//heme transporter activity;GO:0015350//methotrexate transmembrane transporter activity	GO:0006879//cellular iron ion homeostasis;GO:0015884//folic acid transport;GO:0015884//folic acid transport;GO:0015886//heme transport;GO:0046655//folic acid metabolic process;GO:0051958//methotrexate transport;GO:0051958//methotrexate transport;GO:0098829//intestinal folate absorption;GO:1902600//proton transmembrane transport;GO:1904447//folate import across plasma membrane	--
ncbi_11343	279	318	323	3744	3819	4551	3.07	3.66	4.51	45.18	47.56	47.05	3.74667	46.5967	3.63655	0	0	MGLL	monoglyceride lipase, transcript variant 2	Metabolism;Organismal Systems;Organismal Systems;Metabolism;Organismal Systems	Global and overview maps;Environmental adaptation;Nervous system;Lipid metabolism;Endocrine system	ko01100//Metabolic pathways;ko04714//Thermogenesis;ko04723//Retrograde endocannabinoid signaling;ko00561//Glycerolipid metabolism;ko04923//Regulation of lipolysis in adipocytes	K01054;K01054;K01054;K01054;K01054	GO:0005654//nucleoplasm;GO:0005789//endoplasmic reticulum membrane;GO:0005829//cytosol;GO:0005886//plasma membrane;GO:0016020//membrane;GO:0019898//extrinsic component of membrane	GO:0004622//lysophospholipase activity;GO:0005515//protein binding;GO:0042803//protein homodimerization activity;GO:0047372//acylglycerol lipase activity;GO:0047372//acylglycerol lipase activity;GO:0047372//acylglycerol lipase activity;GO:0047372//acylglycerol lipase activity	GO:0006629//lipid metabolic process;GO:0006633//fatty acid biosynthetic process;GO:0006954//inflammatory response;GO:0009966//regulation of signal transduction;GO:0019369//arachidonic acid metabolic process;GO:0019433//triglyceride catabolic process;GO:0036155//acylglycerol acyl-chain remodeling;GO:0046464//acylglycerol catabolic process;GO:0046464//acylglycerol catabolic process;GO:0050727//regu…	--
ncbi_114569	3546	3555	3148	17393	17657	18421	58.91	61.75	60.87	326.96	336.92	296.18	60.51	320.02	2.40292	0	0	MAL2	mal, T cell differentiation protein 2 (gene/pseudogene)	-	-	-	-	GO:0012505//endomembrane system;GO:0016021//integral component of membrane;GO:0016324//apical plasma membrane;GO:0045121//membrane raft;GO:0048471//perinuclear region of cytoplasm;GO:0070062//extracellular exosome	GO:0005515//protein binding;GO:0019911//structural constituent of myelin sheath	GO:0042552//myelination;GO:0045056//transcytosis	--
ncbi_114793	64	62	52	1734	1571	1921	0.54	0.54	0.5	16.63	15.26	15.69	0.526667	15.86	4.91236	0	0	FMNL2	formin like 2	-	-	-	-	GO:0005829//cytosol;GO:0005829//cytosol	GO:0003779//actin binding;GO:0017048//Rho GTPase binding;GO:0032794//GTPase activating protein binding;GO:0045296//cadherin binding	GO:0007010//cytoskeleton organization;GO:0008360//regulation of cell shape;GO:0022604//regulation of cell morphogenesis;GO:0030866//cortical actin cytoskeleton organization;GO:0030866//cortical actin cytoskeleton organization	--
ncbi_1152	11009	11093	10258	1627	1526	2066	408.34	419.24	433.64	63.78	58.93	73.33	420.407	65.3467	-2.6856	0	0	CKB	creatine kinase B	Metabolism;Metabolism	Global and overview maps;Amino acid metabolism	ko01100//Metabolic pathways;ko00330//Arginine and proline metabolism	K00933;K00933	GO:0005615//extracellular space;GO:0005615//extracellular space;GO:0005634//nucleus;GO:0005829//cytosol;GO:0005829//cytosol;GO:0030425//dendrite;GO:0043025//neuronal cell body;GO:0070062//extracellular exosome	GO:0004111//creatine kinase activity;GO:0004111//creatine kinase activity;GO:0005515//protein binding;GO:0005524//ATP binding;GO:0016301//kinase activity;GO:0031625//ubiquitin protein ligase binding	GO:0006600//creatine metabolic process;GO:0016310//phosphorylation;GO:0021549//cerebellum development;GO:0021762//substantia nigra development;GO:0030644//cellular chloride ion homeostasis;GO:0046314//phosphocreatine biosynthetic process	--
ncbi_118429	89	87	83	6905	6893	8093	1.04	0.93	1.06	75.44	74.2	77.88	1.01	75.84	6.23053	0	0	ANTXR2	anthrax toxin receptor 2, transcript variant 2	Organismal Systems	Immune system	ko04621//NOD-like receptor signaling pathway	K20909	GO:0005576//extracellular region;GO:0005789//endoplasmic reticulum membrane;GO:0005886//plasma membrane;GO:0005886//plasma membrane;GO:0009897//external side of plasma membrane;GO:0009986//cell surface;GO:0010008//endosome membrane;GO:0016021//integral component of membrane	GO:0004888//transmembrane signaling receptor activity;GO:0005515//protein binding;GO:0046872//metal ion binding	GO:0022414//reproductive process;GO:1901998//toxin transport	--
ncbi_1209	75	61	76	3107	2887	3647	1.33	1.15	1.57	62.62	59.03	62.8	1.35	61.4833	5.50916	0	0	CLPTM1	CLPTM1, transmembrane protein, transcript variant 3	-	-	-	-	GO:0005887//integral component of plasma membrane;GO:0009897//external side of plasma membrane;GO:0016020//membrane	GO:0005515//protein binding	GO:0007275//multicellular organism development;GO:0030154//cell differentiation;GO:0033081//regulation of T cell differentiation in thymus	--
ncbi_122786	75	61	58	4786	4879	5542	0.74	0.67	0.65	60.07	59.66	57.58	0.686667	59.1033	6.42749	0	0	FRMD6	FERM domain containing 6, transcript variant 1	Environmental Information Processing;Environmental Information Processing	Signal transduction;Signal transduction	ko04390//Hippo signaling pathway;ko04392//Hippo signaling pathway - multiple species	K16822;K16822	GO:0005737//cytoplasm;GO:0005856//cytoskeleton;GO:0005886//plasma membrane;GO:0043296//apical junction complex	GO:0005515//protein binding	GO:0003383//apical constriction;GO:0031032//actomyosin structure organization;GO:0032970//regulation of actin filament-based process;GO:0034613//cellular protein localization	--
ncbi_123283	2234	2095	1881	120	149	164	32.08	31.36	31.31	1.99	2.44	2.25	31.5833	2.22667	-3.82621	0	0	TARSL2	threonyl-tRNA synthetase like 2	Genetic Information Processing	Translation	ko00970//Aminoacyl-tRNA biosynthesis	K01868	GO:0005575//cellular_component;GO:0005634//nucleus;GO:0005737//cytoplasm	GO:0003674//molecular_function;GO:0004829//threonine-tRNA ligase activity;GO:0004829//threonine-tRNA ligase activity;GO:0005515//protein binding;GO:0005524//ATP binding	GO:0006435//threonyl-tRNA aminoacylation;GO:0006435//threonyl-tRNA aminoacylation;GO:0008150//biological_process	--
ncbi_123606	1064	1043	907	4282	4298	4669	7.68	7.83	7.65	34.95	35.54	32.54	7.72	34.3433	2.15336	0	0	NIPA1	NIPA magnesium transporter 1, transcript variant 2	-	-	-	-	GO:0005769//early endosome;GO:0005886//plasma membrane;GO:0016021//integral component of membrane	GO:0015095//magnesium ion transmembrane transporter activity	GO:0015693//magnesium ion transport;GO:0055085//transmembrane transport;GO:1903830//magnesium ion transmembrane transport	--
ncbi_1284	51	45	44	2186	2179	2642	0.37	0.34	0.37	17.89	18.11	18.49	0.36	18.1633	5.65689	0	0	COL4A2	collagen type IV alpha 2 chain	Human Diseases;Environmental Information Processing;Human Diseases;Cellular Processes;Organismal Systems;Human Diseases;Human Diseases;Human Diseases;Organismal Systems;Environmental Information Processing	Cancer: overview;Signal transduction;Infectious disease: viral;Cellular community - eukaryotes;Endocrine system;Endocrine and metabolic disease;Infectious disease: parasitic;Cancer: specific types;Digestive system;Signaling molecules and interaction	ko05200//Pathways in cancer;ko04151//PI3K-Akt signaling pathway;ko05165//Human papillomavirus infection;ko04510//Focal adhesion;ko04926//Relaxin signaling pathway;ko04933//AGE-RAGE signaling pathway in diabetic complications;ko05146//Amoebiasis;ko05222//Small cell lung cancer;ko04974//Protein digestion and absorption;ko04512//ECM-receptor interaction	K06237;K06237;K06237;K06237;K06237;K06237;K06237;K06237;K06237;K06237	GO:0005576//extracellular region;GO:0005587//collagen type IV trimer;GO:0005587//collagen type IV trimer;GO:0005615//extracellular space;GO:0005788//endoplasmic reticulum lumen;GO:0031012//extracellular matrix;GO:0062023//collagen-containing extracellular matrix;GO:0062023//collagen-containing extracellular matrix;GO:0062023//collagen-containing extracellular matrix;GO:0062023//collagen-containin…	GO:0005201//extracellular matrix structural constituent;GO:0005201//extracellular matrix structural constituent;GO:0005515//protein binding;GO:0030020//extracellular matrix structural constituent conferring tensile strength;GO:0030020//extracellular matrix structural constituent conferring tensile strength;GO:0030020//extracellular matrix structural constituent conferring tensile strength	GO:0001525//angiogenesis;GO:0006351//transcription, DNA-templated;GO:0007568//aging;GO:0014823//response to activity;GO:0016525//negative regulation of angiogenesis;GO:0030198//extracellular matrix organization;GO:0030198//extracellular matrix organization;GO:0030198//extracellular matrix organization;GO:0035987//endodermal cell differentiation;GO:0038063//collagen-activated tyrosine kinase recep…	--
ncbi_1290	114	71	77	4367	4202	4895	0.87	0.57	0.68	37.87	36.99	36.41	0.706667	37.09	5.71386	0	0	COL5A2	collagen type V alpha 2 chain	Organismal Systems	Digestive system	ko04974//Protein digestion and absorption	K19721	GO:0005576//extracellular region;GO:0005581//collagen trimer;GO:0005588//collagen type V trimer;GO:0005588//collagen type V trimer;GO:0005615//extracellular space;GO:0005788//endoplasmic reticulum lumen;GO:0031012//extracellular matrix;GO:0031012//extracellular matrix;GO:0062023//collagen-containing extracellular matrix	GO:0005201//extracellular matrix structural constituent;GO:0030020//extracellular matrix structural constituent conferring tensile strength;GO:0030020//extracellular matrix structural constituent conferring tensile strength;GO:0046332//SMAD binding;GO:0046872//metal ion binding	GO:0001501//skeletal system development;GO:0001503//ossification;GO:0030198//extracellular matrix organization;GO:0030198//extracellular matrix organization;GO:0030199//collagen fibril organization;GO:0030199//collagen fibril organization;GO:0030199//collagen fibril organization;GO:0030903//notochord development;GO:0043588//skin development;GO:0043588//skin development;GO:0043588//skin developmen…	--
ncbi_1291	6069	5904	5227	25373	24913	30981	67.11	68	67.16	317.61	316.79	331.76	67.4233	322.053	2.25598	0	0	COL6A1	collagen type VI alpha 1 chain	Environmental Information Processing;Human Diseases;Cellular Processes;Organismal Systems;Environmental Information Processing	Signal transduction;Infectious disease: viral;Cellular community - eukaryotes;Digestive system;Signaling molecules and interaction	ko04151//PI3K-Akt signaling pathway;ko05165//Human papillomavirus infection;ko04510//Focal adhesion;ko04974//Protein digestion and absorption;ko04512//ECM-receptor interaction	K06238;K06238;K06238;K06238;K06238	GO:0005576//extracellular region;GO:0005576//extracellular region;GO:0005576//extracellular region;GO:0005589//collagen type VI trimer;GO:0005615//extracellular space;GO:0005765//lysosomal membrane;GO:0005788//endoplasmic reticulum lumen;GO:0016020//membrane;GO:0031012//extracellular matrix;GO:0032991//protein-containing complex;GO:0042383//sarcolemma;GO:0062023//collagen-containing extracellular…	GO:0030020//extracellular matrix structural constituent conferring tensile strength;GO:0030020//extracellular matrix structural constituent conferring tensile strength;GO:0048407//platelet-derived growth factor binding	GO:0001649//osteoblast differentiation;GO:0003429//growth plate cartilage chondrocyte morphogenesis;GO:0007155//cell adhesion;GO:0030198//extracellular matrix organization;GO:0035987//endodermal cell differentiation;GO:0070208//protein heterotrimerization;GO:0071230//cellular response to amino acid stimulus	--
ncbi_1292	1740	1581	1604	19988	19259	24729	23.95	22.7	25.89	312.84	306.81	331.71	24.18	317.12	3.71314	0	0	COL6A2	collagen type VI alpha 2 chain, transcript variant 2C2	Environmental Information Processing;Human Diseases;Cellular Processes;Organismal Systems;Environmental Information Processing	Signal transduction;Infectious disease: viral;Cellular community - eukaryotes;Digestive system;Signaling molecules and interaction	ko04151//PI3K-Akt signaling pathway;ko05165//Human papillomavirus infection;ko04510//Focal adhesion;ko04974//Protein digestion and absorption;ko04512//ECM-receptor interaction	K06238;K06238;K06238;K06238;K06238	GO:0005576//extracellular region;GO:0005576//extracellular region;GO:0005576//extracellular region;GO:0005581//collagen trimer;GO:0005615//extracellular space;GO:0005615//extracellular space;GO:0005788//endoplasmic reticulum lumen;GO:0031012//extracellular matrix;GO:0032991//protein-containing complex;GO:0042383//sarcolemma;GO:0062023//collagen-containing extracellular matrix;GO:0062023//collagen…	GO:0005515//protein binding;GO:0030020//extracellular matrix structural constituent conferring tensile strength;GO:0030020//extracellular matrix structural constituent conferring tensile strength;GO:0030020//extracellular matrix structural constituent conferring tensile strength	GO:0003429//growth plate cartilage chondrocyte morphogenesis;GO:0007155//cell adhesion;GO:0009749//response to glucose;GO:0030198//extracellular matrix organization;GO:0070208//protein heterotrimerization	--
ncbi_131566	298	307	229	16393	15966	17789	2.43	2.54	2.21	156.81	154.23	144.79	2.39333	151.943	5.98837	0	0	DCBLD2	discoidin, CUB and LCCL domain containing 2	-	-	-	-	GO:0005887//integral component of plasma membrane;GO:0009986//cell surface	GO:0005515//protein binding	GO:0030308//negative regulation of cell growth;GO:0030522//intracellular receptor signaling pathway;GO:0042060//wound healing	--
ncbi_1366	3849	3635	3450	68	52	78	95.23	93.63	99.19	2.27	1.88	2.11	96.0167	2.08667	-5.52401	0	0	CLDN7	claudin 7, transcript variant 2	Cellular Processes;Environmental Information Processing;Human Diseases;Organismal Systems	Cellular community - eukaryotes;Signaling molecules and interaction;Infectious disease: viral;Immune system	ko04530//Tight junction;ko04514//Cell adhesion molecules;ko05160//Hepatitis C;ko04670//Leukocyte transendothelial migration	K06087;K06087;K06087;K06087	GO:0005886//plasma membrane;GO:0005923//bicellular tight junction;GO:0016021//integral component of membrane;GO:0016323//basolateral plasma membrane;GO:0016327//apicolateral plasma membrane;GO:0016328//lateral plasma membrane	GO:0005198//structural molecule activity;GO:0005515//protein binding;GO:0042802//identical protein binding;GO:0050839//cell adhesion molecule binding	GO:0007162//negative regulation of cell adhesion;GO:0008284//positive regulation of cell proliferation;GO:0016338//calcium-independent cell-cell adhesion via plasma membrane cell-adhesion molecules;GO:0032463//negative regulation of protein homooligomerization;GO:0043066//negative regulation of apoptotic process;GO:0045471//response to ethanol;GO:2000147//positive regulation of cell motility	--
ncbi_1384	2903	2787	2523	343	326	405	49.2	49.46	49.51	6.61	6.44	6.71	49.39	6.58667	-2.9066	0	0	CRAT	carnitine O-acetyltransferase, transcript variant 1	Cellular Processes	Transport and catabolism	ko04146//Peroxisome	K00624	GO:0005739//mitochondrion;GO:0005739//mitochondrion;GO:0005743//mitochondrial inner membrane;GO:0005777//peroxisome;GO:0005777//peroxisome;GO:0005782//peroxisomal matrix;GO:0005783//endoplasmic reticulum;GO:0005829//cytosol	GO:0004092//carnitine O-acetyltransferase activity;GO:0004092//carnitine O-acetyltransferase activity;GO:0004092//carnitine O-acetyltransferase activity;GO:0005102//signaling receptor binding	GO:0006625//protein targeting to peroxisome;GO:0019254//carnitine metabolic process, CoA-linked;GO:0019254//carnitine metabolic process, CoA-linked;GO:0033540//fatty acid beta-oxidation using acyl-CoA oxidase	--
ncbi_143686	9555	9443	8357	275	299	311	47.27	48.66	48.05	1.54	1.7	1.49	47.9933	1.57667	-4.92788	0	0	SESN3	sestrin 3, transcript variant 2	Organismal Systems;Cellular Processes	Aging;Cell growth and death	ko04211//Longevity regulating pathway;ko04115//p53 signaling pathway	K10141;K10141	GO:0005634//nucleus;GO:0005737//cytoplasm;GO:0005737//cytoplasm;GO:0031932//TORC2 complex;GO:0061700//GATOR2 complex;GO:0061700//GATOR2 complex	GO:0005515//protein binding;GO:0016684//oxidoreductase activity, acting on peroxide as acceptor;GO:0070728//leucine binding	GO:0016239//positive regulation of macroautophagy;GO:0032868//response to insulin;GO:0034198//cellular response to amino acid starvation;GO:0038203//TORC2 signaling;GO:0042149//cellular response to glucose starvation;GO:0042593//glucose homeostasis;GO:0046626//regulation of insulin receptor signaling pathway;GO:0051896//regulation of protein kinase B signaling;GO:0055114//oxidation-reduction proc…	--
ncbi_146223	4603	4447	4106	523	480	636	26.87	26.8	27.69	3.42	3.18	3.63	27.12	3.41	-2.99151	0	0	CMTM4	CKLF like MARVEL transmembrane domain containing 4, transcript variant 1	-	-	-	-	GO:0016021//integral component of membrane	GO:0005515//protein binding	-	--
ncbi_1528	4135	3761	3244	360	375	490	230.34	218.22	209.95	22.63	23.94	26.39	219.503	24.32	-3.17403	0	0	CYB5A	cytochrome b5 type A, transcript variant 3	-	-	-	-	GO:0005741//mitochondrial outer membrane;GO:0005789//endoplasmic reticulum membrane;GO:0005829//cytosol;GO:0016020//membrane;GO:0016020//membrane;GO:0016021//integral component of membrane;GO:0043231//intracellular membrane-bounded organelle	GO:0004129//cytochrome-c oxidase activity;GO:0019899//enzyme binding;GO:0020037//heme binding;GO:0046872//metal ion binding	GO:0019852//L-ascorbic acid metabolic process;GO:0022900//electron transport chain;GO:0046686//response to cadmium ion;GO:1902600//proton transmembrane transport	--
ncbi_153129	2785	2703	2268	256	256	261	55.67	56.56	53.45	5.45	5.42	4.63	55.2267	5.16667	-3.41806	0	0	SLC38A9	solute carrier family 38 member 9, transcript variant 2	Environmental Information Processing	Signal transduction	ko04150//mTOR signaling pathway	K14995	GO:0005654//nucleoplasm;GO:0005764//lysosome;GO:0005765//lysosomal membrane;GO:0005770//late endosome;GO:0043231//intracellular membrane-bounded organelle;GO:0071986//Ragulator complex;GO:1905103//integral component of lysosomal membrane	GO:0005515//protein binding;GO:0015171//amino acid transmembrane transporter activity;GO:0015171//amino acid transmembrane transporter activity;GO:0015171//amino acid transmembrane transporter activity;GO:0015190//L-leucine transmembrane transporter activity;GO:0046872//metal ion binding;GO:0061459//L-arginine transmembrane transporter activity	GO:0003333//amino acid transmembrane transport;GO:0003333//amino acid transmembrane transport;GO:0007050//cell cycle arrest;GO:0015803//branched-chain amino acid transport;GO:0015804//neutral amino acid transport;GO:0016241//regulation of macroautophagy;GO:0032008//positive regulation of TOR signaling;GO:0071230//cellular response to amino acid stimulus;GO:1903400//L-arginine transmembrane transp…	--
ncbi_153562	2623	2370	2061	138	127	137	33.9	31.19	30.01	2.53	2	1.92	31.7	2.15	-3.88207	0	0	MARVELD2	MARVEL domain containing 2, transcript variant 1	Cellular Processes	Cellular community - eukaryotes	ko04530//Tight junction	K17291	GO:0005737//cytoplasm;GO:0005923//bicellular tight junction;GO:0016021//integral component of membrane;GO:0016323//basolateral plasma membrane;GO:0016324//apical plasma membrane;GO:0030054//cell junction;GO:0031410//cytoplasmic vesicle;GO:0033010//paranodal junction;GO:0043220//Schmidt-Lanterman incisure;GO:0061689//tricellular tight junction	GO:0005515//protein binding	GO:0007605//sensory perception of sound;GO:0045216//cell-cell junction organization;GO:0061028//establishment of endothelial barrier;GO:0070830//bicellular tight junction assembly	--
ncbi_158135	225	178	177	2536	2628	3166	2.41	1.82	2.13	15.55	16.61	16.58	2.12	16.2467	2.93801	0	0	TTLL11	tubulin tyrosine ligase like 11, transcript variant 1	-	-	-	-	GO:0005829//cytosol;GO:0005874//microtubule;GO:0005929//cilium	GO:0005524//ATP binding;GO:0016874//ligase activity	GO:0018095//protein polyglutamylation;GO:0051013//microtubule severing	--
ncbi_159195	11990	11157	10194	1816	1904	2091	84.33	81.94	83.35	14.25	14.92	14.12	83.2067	14.43	-2.52763	0	0	USP54	ubiquitin specific peptidase 54, transcript variant 2	-	-	-	-	-	GO:0005515//protein binding;GO:0036459//thiol-dependent ubiquitinyl hydrolase activity	GO:0016579//protein deubiquitination	--
ncbi_1604	86	68	72	2597	2602	2897	2.06	1.61	1.6	72.33	69.83	69.05	1.75667	70.4033	5.32473	0	0	CD55	CD55 molecule (Cromer blood group), transcript variant 1	Organismal Systems;Organismal Systems;Human Diseases	Immune system;Immune system;Cardiovascular disease	ko04640//Hematopoietic cell lineage;ko04610//Complement and coagulation cascades;ko05416//Viral myocarditis	K04006;K04006;K04006	GO:0000139//Golgi membrane;GO:0005576//extracellular region;GO:0005886//plasma membrane;GO:0005886//plasma membrane;GO:0009986//cell surface;GO:0030133//transport vesicle;GO:0030667//secretory granule membrane;GO:0031225//anchored component of membrane;GO:0033116//endoplasmic reticulum-Golgi intermediate compartment membrane;GO:0045121//membrane raft;GO:0070062//extracellular exosome;GO:0101003//…	GO:0001618//virus receptor activity;GO:0005515//protein binding;GO:0008289//lipid binding	GO:0006888//ER to Golgi vesicle-mediated transport;GO:0006958//complement activation, classical pathway;GO:0007204//positive regulation of cytosolic calcium ion concentration;GO:0030449//regulation of complement activation;GO:0030449//regulation of complement activation;GO:0031664//regulation of lipopolysaccharide-mediated signaling pathway;GO:0035743//CD4-positive, alpha-beta T cell cytokine pro…	--
ncbi_1611	5682	5515	4928	12058	11977	14299	113.35	114.59	114.24	272.3	274.75	276.24	114.06	274.43	1.26665	0	0	DAP	death associated protein, transcript variant 1	-	-	-	-	-	GO:0070513//death domain binding;GO:0070513//death domain binding	GO:0006914//autophagy;GO:0006915//apoptotic process;GO:0006919//activation of cysteine-type endopeptidase activity involved in apoptotic process;GO:0010507//negative regulation of autophagy;GO:0010507//negative regulation of autophagy;GO:0032088//negative regulation of NF-kappaB transcription factor activity;GO:0034198//cellular response to amino acid starvation;GO:0034198//cellular response to a…	--
ncbi_161742	277	273	271	4417	4562	4555	1.74	1.78	1.95	31.48	32.96	27.5	1.82333	30.6467	4.07108	0	0	SPRED1	sprouty related EVH1 domain containing 1	-	-	-	-	GO:0005634//nucleus;GO:0005829//cytosol;GO:0005829//cytosol;GO:0005886//plasma membrane;GO:0005901//caveola;GO:0031410//cytoplasmic vesicle	GO:0005173//stem cell factor receptor binding;GO:0005515//protein binding;GO:0019901//protein kinase binding;GO:0019901//protein kinase binding;GO:0019902//phosphatase binding;GO:0030291//protein serine/threonine kinase inhibitor activity	GO:0000165//MAPK cascade;GO:0000188//inactivation of MAPK activity;GO:0000188//inactivation of MAPK activity;GO:0006469//negative regulation of protein kinase activity;GO:0008543//fibroblast growth factor receptor signaling pathway;GO:0010801//negative regulation of peptidyl-threonine phosphorylation;GO:0010801//negative regulation of peptidyl-threonine phosphorylation;GO:0010923//negative regula…	--
ncbi_163486	4270	4250	3671	240	293	323	24.69	25.47	24.79	1.59	2.09	1.99	24.9833	1.89	-3.72451	0	0	DENND1B	DENN domain containing 1B, transcript variant 3	-	-	-	-	GO:0005829//cytosol;GO:0005829//cytosol;GO:0005829//cytosol;GO:0016607//nuclear speck;GO:0016607//nuclear speck;GO:0030136//clathrin-coated vesicle;GO:0043231//intracellular membrane-bounded organelle	GO:0017112//Rab guanyl-nucleotide exchange factor activity;GO:0017112//Rab guanyl-nucleotide exchange factor activity;GO:0017137//Rab GTPase binding;GO:1901981//phosphatidylinositol phosphate binding	GO:0006897//endocytosis;GO:0015031//protein transport;GO:0032456//endocytic recycling;GO:0032456//endocytic recycling;GO:0035745//T-helper 2 cell cytokine production;GO:0035745//T-helper 2 cell cytokine production;GO:0043547//positive regulation of GTPase activity;GO:0050776//regulation of immune response;GO:0050852//T cell receptor signaling pathway;GO:0050852//T cell receptor signaling pathway	--
ncbi_1642	3667	3419	3222	9281	9195	10826	39.33	38.2	40.16	112.68	113.41	112.44	39.23	112.843	1.52429	0	0	DDB1	damage specific DNA binding protein 1	Human Diseases;Human Diseases;Genetic Information Processing;Genetic Information Processing	Cancer: overview;Infectious disease: viral;Folding, sorting and degradation;Replication and repair	ko05203//Viral carcinogenesis;ko05161//Hepatitis B;ko04120//Ubiquitin mediated proteolysis;ko03420//Nucleotide excision repair	K10610;K10610;K10610;K10610	GO:0000784//nuclear chromosome, telomeric region;GO:0005615//extracellular space;GO:0005634//nucleus;GO:0005634//nucleus;GO:0005654//nucleoplasm;GO:0005654//nucleoplasm;GO:0005737//cytoplasm;GO:0031464//Cul4A-RING E3 ubiquitin ligase complex;GO:0031465//Cul4B-RING E3 ubiquitin ligase complex;GO:0032991//protein-containing complex;GO:0070062//extracellular exosome;GO:0080008//Cul4-RING E3 ubiquiti…	GO:0003677//DNA binding;GO:0003684//damaged DNA binding;GO:0003684//damaged DNA binding;GO:0005515//protein binding;GO:0030674//protein binding, bridging;GO:0044877//protein-containing complex binding;GO:0071987//WD40-repeat domain binding;GO:0097602//cullin family protein binding	GO:0000715//nucleotide-excision repair, DNA damage recognition;GO:0000717//nucleotide-excision repair, DNA duplex unwinding;GO:0006281//DNA repair;GO:0006283//transcription-coupled nucleotide-excision repair;GO:0006289//nucleotide-excision repair;GO:0006293//nucleotide-excision repair, preincision complex stabilization;GO:0006294//nucleotide-excision repair, preincision complex assembly;GO:000629…	--
ncbi_1657	4269	4339	3846	781	714	844	17.75	18.72	18.58	3.62	3.38	3.37	18.35	3.45667	-2.40833	0	0	DMXL1	Dmx like 1, transcript variant 1	-	-	-	-	GO:0043291//RAVE complex	-	GO:0007035//vacuolar acidification	--
ncbi_170954	138	103	110	1892	1858	2298	1.87	1.49	1.73	27.76	27.94	29.13	1.69667	28.2767	4.05884	0	0	PPP1R18	protein phosphatase 1 regulatory subunit 18, transcript variant 2	-	-	-	-	GO:0005737//cytoplasm;GO:0005856//cytoskeleton	GO:0003779//actin binding;GO:0005515//protein binding;GO:0019902//phosphatase binding	-	--
ncbi_1719	7838	7189	6362	1571	1643	1891	93.51	89.33	88.18	21.23	22.54	21.86	90.34	21.8767	-2.04597	0	0	DHFR	dihydrofolate reductase, transcript variant 1	Metabolism;Human Diseases;Metabolism;Metabolism	Global and overview maps;Drug resistance: antineoplastic;Metabolism of cofactors and vitamins;Metabolism of cofactors and vitamins	ko01100//Metabolic pathways;ko01523//Antifolate resistance;ko00790//Folate biosynthesis;ko00670//One carbon pool by folate	K00287;K00287;K00287;K00287	GO:0005739//mitochondrion;GO:0005739//mitochondrion;GO:0005829//cytosol	GO:0000900//translation repressor activity, mRNA regulatory element binding;GO:0003729//mRNA binding;GO:0004146//dihydrofolate reductase activity;GO:0004146//dihydrofolate reductase activity;GO:0004146//dihydrofolate reductase activity;GO:0004146//dihydrofolate reductase activity;GO:0005542//folic acid binding;GO:0008144//drug binding;GO:0050661//NADP binding;GO:0051870//methotrexate binding;GO:0…	GO:0000083//regulation of transcription involved in G1/S transition of mitotic cell cycle;GO:0006729//tetrahydrobiopterin biosynthetic process;GO:0006729//tetrahydrobiopterin biosynthetic process;GO:0006730//one-carbon metabolic process;GO:0017148//negative regulation of translation;GO:0031103//axon regeneration;GO:0031427//response to methotrexate;GO:0046452//dihydrofolate metabolic process;GO:0…	--
ncbi_1759	77	91	63	1630	1551	1905	1.01	1.17	0.89	25.7	24.54	24.88	1.02333	25.04	4.61289	0	0	DNM1	dynamin 1, transcript variant 2	Cellular Processes;Environmental Information Processing;Human Diseases;Organismal Systems;Organismal Systems	Transport and catabolism;Signal transduction;Infectious disease: bacterial;Nervous system;Excretory system	ko04144//Endocytosis;ko04072//Phospholipase D signaling pathway;ko05100//Bacterial invasion of epithelial cells;ko04721//Synaptic vesicle cycle;ko04961//Endocrine and other factor-regulated calcium reabsorption	K01528;K01528;K01528;K01528;K01528	GO:0001917//photoreceptor inner segment;GO:0005634//nucleus;GO:0005654//nucleoplasm;GO:0005737//cytoplasm;GO:0005794//Golgi apparatus;GO:0005874//microtubule;GO:0005886//plasma membrane;GO:0005886//plasma membrane;GO:0008021//synaptic vesicle;GO:0014069//postsynaptic density;GO:0016020//membrane;GO:0030117//membrane coat;GO:0030424//axon;GO:0031410//cytoplasmic vesicle;GO:0043196//varicosity;GO:0…	GO:0003723//RNA binding;GO:0003924//GTPase activity;GO:0005515//protein binding;GO:0005525//GTP binding;GO:0008017//microtubule binding;GO:0008022//protein C-terminus binding;GO:0017124//SH3 domain binding;GO:0019901//protein kinase binding;GO:0031749//D2 dopamine receptor binding;GO:0042802//identical protein binding;GO:0044877//protein-containing complex binding;GO:0050998//nitric-oxide synthas…	GO:0002031//G protein-coupled receptor internalization;GO:0006897//endocytosis;GO:0006897//endocytosis;GO:0006898//receptor-mediated endocytosis;GO:0007032//endosome organization;GO:0016185//synaptic vesicle budding from presynaptic endocytic zone membrane;GO:0031623//receptor internalization;GO:0048013//ephrin receptor signaling pathway;GO:0050803//regulation of synapse structure or activity;GO:…	--
ncbi_1778	10225	9883	9103	21937	21434	25278	33.31	33.54	34.46	80.91	80.3	79.75	33.77	80.32	1.25002	0	0	DYNC1H1	dynein cytoplasmic 1 heavy chain 1	Cellular Processes;Human Diseases;Organismal Systems	Transport and catabolism;Infectious disease: bacterial;Excretory system	ko04145//Phagosome;ko05132//Salmonella infection;ko04962//Vasopressin-regulated water reabsorption	K10413;K10413;K10413	GO:0005576//extracellular region;GO:0005813//centrosome;GO:0005829//cytosol;GO:0005868//cytoplasmic dynein complex;GO:0005868//cytoplasmic dynein complex;GO:0005868//cytoplasmic dynein complex;GO:0005874//microtubule;GO:0005881//cytoplasmic microtubule;GO:0005938//cell cortex;GO:0016020//membrane;GO:0030175//filopodium;GO:0030286//dynein complex;GO:0035578//azurophil granule lumen;GO:0070062//ext…	GO:0003723//RNA binding;GO:0005515//protein binding;GO:0005524//ATP binding;GO:0008569//ATP-dependent microtubule motor activity, minus-end-directed;GO:0008569//ATP-dependent microtubule motor activity, minus-end-directed;GO:0045503//dynein light chain binding;GO:0045505//dynein intermediate chain binding;GO:0051959//dynein light intermediate chain binding;GO:0051959//dynein light intermediate ch…	GO:0000086//G2/M transition of mitotic cell cycle;GO:0000278//mitotic cell cycle;GO:0006888//ER to Golgi vesicle-mediated transport;GO:0007018//microtubule-based movement;GO:0007052//mitotic spindle organization;GO:0007097//nuclear migration;GO:0008090//retrograde axonal transport;GO:0010389//regulation of G2/M transition of mitotic cell cycle;GO:0019886//antigen processing and presentation of ex…	--
ncbi_1809	133	129	87	1812	1631	2134	1.13	1.15	0.86	17.57	16.09	17.7	1.04667	17.12	4.03181	0	0	DPYSL3	dihydropyrimidinase like 3, transcript variant 1	-	-	-	-	GO:0005615//extracellular space;GO:0005829//cytosol;GO:0005829//cytosol;GO:0005829//cytosol;GO:0030027//lamellipodium;GO:0030426//growth cone;GO:0031941//filamentous actin;GO:0044297//cell body;GO:0045202//synapse;GO:0070382//exocytic vesicle	GO:0004157//dihydropyrimidinase activity;GO:0005515//protein binding;GO:0017124//SH3 domain binding;GO:0031005//filamin binding;GO:0035374//chondroitin sulfate binding	GO:0006208//pyrimidine nucleobase catabolic process;GO:0010976//positive regulation of neuron projection development;GO:0010977//negative regulation of neuron projection development;GO:0030336//negative regulation of cell migration;GO:0048666//neuron development;GO:0048678//response to axon injury;GO:0051017//actin filament bundle assembly;GO:0051260//protein homooligomerization;GO:0051491//posit…	--
ncbi_1832	4976	4631	4288	265	264	292	24.52	24.04	24.68	1.5	1.52	1.47	24.4133	1.49667	-4.02784	0	0	DSP	desmoplakin, transcript variant 2	Human Diseases	Cardiovascular disease	ko05412//Arrhythmogenic right ventricular cardiomyopathy	K10381	GO:0001533//cornified envelope;GO:0001533//cornified envelope;GO:0005634//nucleus;GO:0005737//cytoplasm;GO:0005882//intermediate filament;GO:0005882//intermediate filament;GO:0005886//plasma membrane;GO:0005886//plasma membrane;GO:0005886//plasma membrane;GO:0005916//fascia adherens;GO:0014704//intercalated disc;GO:0014704//intercalated disc;GO:0014704//intercalated disc;GO:0016020//membrane;GO:0…	GO:0003723//RNA binding;GO:0005080//protein kinase C binding;GO:0005198//structural molecule activity;GO:0005200//structural constituent of cytoskeleton;GO:0005515//protein binding;GO:0050839//cell adhesion molecule binding;GO:0086083//cell adhesive protein binding involved in bundle of His cell-Purkinje myocyte communication;GO:0097110//scaffold protein binding	GO:0002934//desmosome organization;GO:0003223//ventricular compact myocardium morphogenesis;GO:0008544//epidermis development;GO:0018149//peptide cross-linking;GO:0030216//keratinocyte differentiation;GO:0031424//keratinization;GO:0034332//adherens junction organization;GO:0042060//wound healing;GO:0043312//neutrophil degranulation;GO:0043588//skin development;GO:0045104//intermediate filament cy…	--
ncbi_1846	330	353	280	7298	6962	8781	2.72	3.01	2.7	68.15	66.13	70.26	2.81	68.18	4.60071	0	0	DUSP4	dual specificity phosphatase 4, transcript variant 1	Environmental Information Processing	Signal transduction	ko04010//MAPK signaling pathway	K04459	GO:0005634//nucleus;GO:0005634//nucleus;GO:0005654//nucleoplasm;GO:0005654//nucleoplasm;GO:0005737//cytoplasm	GO:0004725//protein tyrosine phosphatase activity;GO:0005515//protein binding;GO:0008138//protein tyrosine/serine/threonine phosphatase activity;GO:0008330//protein tyrosine/threonine phosphatase activity;GO:0016791//phosphatase activity;GO:0017017//MAP kinase tyrosine/serine/threonine phosphatase activity;GO:1990439//MAP kinase serine/threonine phosphatase activity	GO:0000188//inactivation of MAPK activity;GO:0000188//inactivation of MAPK activity;GO:0016311//dephosphorylation;GO:0035335//peptidyl-tyrosine dephosphorylation;GO:0035970//peptidyl-threonine dephosphorylation;GO:0070373//negative regulation of ERK1 and ERK2 cascade	--
ncbi_1847	532	503	481	3172	3055	3889	9.83	9.68	10.33	66.36	64.92	69.6	9.94667	66.96	2.75101	0	0	DUSP5	dual specificity phosphatase 5	Environmental Information Processing	Signal transduction	ko04010//MAPK signaling pathway	K04459	GO:0005634//nucleus;GO:0005654//nucleoplasm;GO:0005737//cytoplasm	GO:0004725//protein tyrosine phosphatase activity;GO:0005515//protein binding;GO:0008138//protein tyrosine/serine/threonine phosphatase activity;GO:0008138//protein tyrosine/serine/threonine phosphatase activity;GO:0016791//phosphatase activity;GO:0017017//MAP kinase tyrosine/serine/threonine phosphatase activity	GO:0000165//MAPK cascade;GO:0000187//activation of MAPK activity;GO:0000188//inactivation of MAPK activity;GO:0006470//protein dephosphorylation;GO:0016311//dephosphorylation;GO:0035335//peptidyl-tyrosine dephosphorylation;GO:0035970//peptidyl-threonine dephosphorylation	--
ncbi_1848	17	29	30	2234	2436	2552	0.24	0.42	0.48	34.85	38.59	34.11	0.38	35.85	6.55983	0	0	DUSP6	dual specificity phosphatase 6, transcript variant 1	Environmental Information Processing;Human Diseases;Human Diseases	Signal transduction;Cancer: overview;Cancer: specific types	ko04010//MAPK signaling pathway;ko05202//Transcriptional misregulation in cancer;ko05221//Acute myeloid leukemia	K21946;K21946;K21946	GO:0005654//nucleoplasm;GO:0005737//cytoplasm;GO:0005737//cytoplasm;GO:0005829//cytosol;GO:0005829//cytosol	GO:0004725//protein tyrosine phosphatase activity;GO:0008138//protein tyrosine/serine/threonine phosphatase activity;GO:0017017//MAP kinase tyrosine/serine/threonine phosphatase activity;GO:0017017//MAP kinase tyrosine/serine/threonine phosphatase activity	GO:0000165//MAPK cascade;GO:0000187//activation of MAPK activity;GO:0000188//inactivation of MAPK activity;GO:0006470//protein dephosphorylation;GO:0014070//response to organic cyclic compound;GO:0030154//cell differentiation;GO:0035335//peptidyl-tyrosine dephosphorylation;GO:0042493//response to drug;GO:0043065//positive regulation of apoptotic process;GO:0043065//positive regulation of apoptoti…	--
ncbi_1889	381	404	363	3730	3784	4386	3.47	3.83	3.84	38.55	39.71	38.76	3.71333	39.0067	3.39293	0	0	ECE1	endothelin converting enzyme 1, transcript variant 3	-	-	-	-	GO:0005765//lysosomal membrane;GO:0005768//endosome;GO:0005886//plasma membrane;GO:0009897//external side of plasma membrane;GO:0016020//membrane;GO:0016021//integral component of membrane;GO:0031302//intrinsic component of endosome membrane;GO:0031982//vesicle;GO:0033093//Weibel-Palade body;GO:0048471//perinuclear region of cytoplasm;GO:0070062//extracellular exosome	GO:0004175//endopeptidase activity;GO:0004222//metalloendopeptidase activity;GO:0004222//metalloendopeptidase activity;GO:0005515//protein binding;GO:0008270//zinc ion binding;GO:0017046//peptide hormone binding;GO:0042803//protein homodimerization activity	GO:0001921//positive regulation of receptor recycling;GO:0003100//regulation of systemic arterial blood pressure by endothelin;GO:0007507//heart development;GO:0010814//substance P catabolic process;GO:0010815//bradykinin catabolic process;GO:0010816//calcitonin catabolic process;GO:0016485//protein processing;GO:0016486//peptide hormone processing;GO:0019229//regulation of vasoconstriction;GO:00…	--
ncbi_1891	9165	9091	8211	1223	1256	1650	339.27	350.37	352.99	51.2	53.44	59.1	347.543	54.58	-2.67075	0	0	ECH1	enoyl-CoA hydratase 1	Cellular Processes	Transport and catabolism	ko04146//Peroxisome	K12663	GO:0005739//mitochondrion;GO:0005777//peroxisome;GO:0005782//peroxisomal matrix;GO:0005829//cytosol;GO:0016020//membrane;GO:0070062//extracellular exosome	GO:0005102//signaling receptor binding;GO:0005515//protein binding;GO:0051750//delta3,5-delta2,4-dienoyl-CoA isomerase activity	GO:0006625//protein targeting to peroxisome;GO:0006635//fatty acid beta-oxidation	--
ncbi_1912	1124	1076	924	4761	4804	6125	19.35	19.4	18.25	90.2	92.79	99.84	19	94.2767	2.3109	0	0	PHC2	polyhomeotic homolog 2, transcript variant 3	-	-	-	-	GO:0000792//heterochromatin;GO:0005634//nucleus;GO:0005654//nucleoplasm;GO:0005654//nucleoplasm;GO:0031519//PcG protein complex;GO:0035102//PRC1 complex	GO:0003677//DNA binding;GO:0005515//protein binding;GO:0008270//zinc ion binding;GO:0042802//identical protein binding	GO:0007275//multicellular organism development;GO:0007283//spermatogenesis	--
ncbi_1938	79708	77501	71309	24552	24774	31061	1179.23	1194.25	1225.87	411.18	421.46	444.99	1199.78	425.877	-1.49427	0	0	EEF2	eukaryotic translation elongation factor 2	Organismal Systems;Environmental Information Processing	Endocrine system;Signal transduction	ko04921//Oxytocin signaling pathway;ko04152//AMPK signaling pathway	K03234;K03234	GO:0005576//extracellular region;GO:0005634//nucleus;GO:0005737//cytoplasm;GO:0005829//cytosol;GO:0005829//cytosol;GO:0005829//cytosol;GO:0005886//plasma membrane;GO:0016020//membrane;GO:0016235//aggresome;GO:0034774//secretory granule lumen;GO:0042788//polysomal ribosome;GO:0045121//membrane raft;GO:0045202//synapse;GO:0070062//extracellular exosome;GO:1904813//ficolin-1-rich granule lumen;GO:19…	GO:0002039//p53 binding;GO:0003723//RNA binding;GO:0003746//translation elongation factor activity;GO:0003924//GTPase activity;GO:0005515//protein binding;GO:0005525//GTP binding;GO:0008097//5S rRNA binding;GO:0019901//protein kinase binding;GO:0043022//ribosome binding;GO:0045296//cadherin binding;GO:0051015//actin filament binding	GO:0002244//hematopoietic progenitor cell differentiation;GO:0002931//response to ischemia;GO:0003009//skeletal muscle contraction;GO:0006414//translational elongation;GO:0006414//translational elongation;GO:0007568//aging;GO:0014009//glial cell proliferation;GO:0032355//response to estradiol;GO:0034976//response to endoplasmic reticulum stress;GO:0035914//skeletal muscle cell differentiation;GO:…	--
ncbi_1946	9182	8745	7989	129	134	183	80.28	79.64	81.14	1.24	1.32	1.53	80.3533	1.36333	-5.88115	0	0	EFNA5	ephrin A5	Environmental Information Processing;Environmental Information Processing;Environmental Information Processing;Environmental Information Processing;Organismal Systems	Signal transduction;Signal transduction;Signal transduction;Signal transduction;Development and regeneration	ko04151//PI3K-Akt signaling pathway;ko04010//MAPK signaling pathway;ko04014//Ras signaling pathway;ko04015//Rap1 signaling pathway;ko04360//Axon guidance	K05462;K05462;K05462;K05462;K05462	GO:0005604//basement membrane;GO:0005886//plasma membrane;GO:0005886//plasma membrane;GO:0005886//plasma membrane;GO:0005901//caveola;GO:0005912//adherens junction;GO:0031362//anchored component of external side of plasma membrane;GO:0098982//GABA-ergic synapse	GO:0005168//neurotrophin TRKA receptor binding;GO:0005169//neurotrophin TRKB receptor binding;GO:0005170//neurotrophin TRKC receptor binding;GO:0005515//protein binding;GO:0030297//transmembrane receptor protein tyrosine kinase activator activity;GO:0045499//chemorepellent activity;GO:0046875//ephrin receptor binding;GO:0046875//ephrin receptor binding	GO:0001934//positive regulation of protein phosphorylation;GO:0006915//apoptotic process;GO:0007171//activation of transmembrane receptor protein tyrosine kinase activity;GO:0007399//nervous system development;GO:0007411//axon guidance;GO:0022407//regulation of cell-cell adhesion;GO:0022407//regulation of cell-cell adhesion;GO:0022604//regulation of cell morphogenesis;GO:0031290//retinal ganglion…	--
ncbi_1947	231	236	234	2580	2692	3158	3.24	3.45	3.81	40.96	43.42	42.89	3.5	42.4233	3.59943	0	0	EFNB1	ephrin B1	Organismal Systems	Development and regeneration	ko04360//Axon guidance	K05463	GO:0005634//nucleus;GO:0005737//cytoplasm;GO:0005886//plasma membrane;GO:0005886//plasma membrane;GO:0005886//plasma membrane;GO:0005887//integral component of plasma membrane;GO:0045121//membrane raft;GO:0045202//synapse;GO:0070062//extracellular exosome	GO:0005515//protein binding;GO:0046875//ephrin receptor binding	GO:0001755//neural crest cell migration;GO:0007155//cell adhesion;GO:0007267//cell-cell signaling;GO:0007411//axon guidance;GO:0009880//embryonic pattern specification;GO:0031295//T cell costimulation;GO:0042102//positive regulation of T cell proliferation;GO:0048013//ephrin receptor signaling pathway;GO:0048013//ephrin receptor signaling pathway	--
ncbi_1965	4597	4450	3976	9819	9777	11234	51.57	51.99	51.83	124.68	126.11	122.03	51.7967	124.273	1.26259	0	0	EIF2S1	eukaryotic translation initiation factor 2 subunit alpha	Human Diseases;Human Diseases;Genetic Information Processing;Genetic Information Processing;Human Diseases;Cellular Processes;Human Diseases;Human Diseases;Cellular Processes	Infectious disease: viral;Infectious disease: viral;Translation;Folding, sorting and degradation;Endocrine and metabolic disease;Cell growth and death;Infectious disease: viral;Infectious disease: viral;Transport and catabolism	ko05168//Herpes simplex virus 1 infection;ko05164//Influenza A;ko03013//Nucleocytoplasmic transport;ko04141//Protein processing in endoplasmic reticulum;ko04932//Non-alcoholic fatty liver disease;ko04210//Apoptosis;ko05162//Measles;ko05160//Hepatitis C;ko04140//Autophagy - animal	K03237;K03237;K03237;K03237;K03237;K03237;K03237;K03237;K03237	GO:0005634//nucleus;GO:0005829//cytosol;GO:0005844//polysome;GO:0005850//eukaryotic translation initiation factor 2 complex;GO:0005850//eukaryotic translation initiation factor 2 complex;GO:0005851//eukaryotic translation initiation factor 2B complex;GO:0005851//eukaryotic translation initiation factor 2B complex;GO:0010494//cytoplasmic stress granule;GO:0016020//membrane;GO:0033290//eukaryotic 4…	GO:0003723//RNA binding;GO:0003743//translation initiation factor activity;GO:0003743//translation initiation factor activity;GO:0005515//protein binding;GO:0043022//ribosome binding;GO:0043022//ribosome binding	GO:0006413//translational initiation;GO:0007568//aging;GO:0032057//negative regulation of translational initiation in response to stress;GO:0034063//stress granule assembly;GO:0034198//cellular response to amino acid starvation;GO:0034599//cellular response to oxidative stress;GO:0034605//cellular response to heat;GO:0034644//cellular response to UV;GO:0034976//response to endoplasmic reticulum s…	--
ncbi_1969	165	155	116	12646	12180	15286	1.93	1.89	1.58	168.19	164.6	173.93	1.8	168.907	6.55209	0	0	EPHA2	EPH receptor A2, transcript variant 2	Environmental Information Processing;Environmental Information Processing;Environmental Information Processing;Environmental Information Processing;Organismal Systems	Signal transduction;Signal transduction;Signal transduction;Signal transduction;Development and regeneration	ko04151//PI3K-Akt signaling pathway;ko04010//MAPK signaling pathway;ko04014//Ras signaling pathway;ko04015//Rap1 signaling pathway;ko04360//Axon guidance	K05103;K05103;K05103;K05103;K05103	GO:0005886//plasma membrane;GO:0005886//plasma membrane;GO:0005887//integral component of plasma membrane;GO:0005887//integral component of plasma membrane;GO:0005925//focal adhesion;GO:0005925//focal adhesion;GO:0009986//cell surface;GO:0009986//cell surface;GO:0030027//lamellipodium;GO:0031256//leading edge membrane;GO:0031258//lamellipodium membrane;GO:0032587//ruffle membrane;GO:0043005//neur…	GO:0001618//virus receptor activity;GO:0004714//transmembrane receptor protein tyrosine kinase activity;GO:0004714//transmembrane receptor protein tyrosine kinase activity;GO:0005005//transmembrane-ephrin receptor activity;GO:0005515//protein binding;GO:0005524//ATP binding;GO:0045296//cadherin binding	GO:0001501//skeletal system development;GO:0001570//vasculogenesis;GO:0001649//osteoblast differentiation;GO:0002043//blood vessel endothelial cell proliferation involved in sprouting angiogenesis;GO:0006954//inflammatory response;GO:0007155//cell adhesion;GO:0007169//transmembrane receptor protein tyrosine kinase signaling pathway;GO:0007275//multicellular organism development;GO:0007411//axon g…	--
ncbi_20	6427	6580	5996	838	801	979	37.15	39.56	40.1	5.49	5.3	5.47	38.9367	5.42	-2.84476	0	0	ABCA2	ATP binding cassette subfamily A member 2, transcript variant 1	Cellular Processes;Environmental Information Processing	Transport and catabolism;Membrane transport	ko04142//Lysosome;ko02010//ABC transporters	K05642;K05642	GO:0005764//lysosome;GO:0005765//lysosomal membrane;GO:0005768//endosome;GO:0005815//microtubule organizing center;GO:0010008//endosome membrane;GO:0016020//membrane;GO:0016021//integral component of membrane;GO:0016021//integral component of membrane;GO:0031410//cytoplasmic vesicle;GO:0043190//ATP-binding cassette (ABC) transporter complex;GO:0043231//intracellular membrane-bounded organelle	GO:0000166//nucleotide binding;GO:0005319//lipid transporter activity;GO:0005524//ATP binding;GO:0005524//ATP binding;GO:0016887//ATPase activity;GO:0042626//ATPase activity, coupled to transmembrane movement of substances;GO:0042626//ATPase activity, coupled to transmembrane movement of substances	GO:0006357//regulation of transcription by RNA polymerase II;GO:0006629//lipid metabolic process;GO:0006869//lipid transport;GO:0032383//regulation of intracellular cholesterol transport;GO:0042493//response to drug;GO:0042632//cholesterol homeostasis;GO:0048545//response to steroid hormone;GO:0055085//transmembrane transport;GO:0070723//response to cholesterol;GO:0099131//ATP hydrolysis coupled …	--
ncbi_2004	371	338	287	2155	2162	2380	4.12	3.91	3.71	27.02	27.54	25.55	3.91333	26.7033	2.77055	0	0	ELK3	ELK3, ETS transcription factor, transcript variant 2	-	-	-	-	GO:0005634//nucleus;GO:0005634//nucleus;GO:0005654//nucleoplasm;GO:0005739//mitochondrion	GO:0000978//RNA polymerase II proximal promoter sequence-specific DNA binding;GO:0000981//DNA-binding transcription factor activity, RNA polymerase II-specific;GO:0000981//DNA-binding transcription factor activity, RNA polymerase II-specific;GO:0000981//DNA-binding transcription factor activity, RNA polymerase II-specific;GO:0000981//DNA-binding transcription factor activity, RNA polymerase II-sp…	GO:0000122//negative regulation of transcription by RNA polymerase II;GO:0001525//angiogenesis;GO:0006357//regulation of transcription by RNA polymerase II;GO:0007165//signal transduction;GO:0030154//cell differentiation;GO:0042060//wound healing;GO:0045892//negative regulation of transcription, DNA-templated;GO:0045944//positive regulation of transcription by RNA polymerase II	ETS
ncbi_200916	2942	2565	2308	195	170	235	70.03	63.6	63.84	5.25	4.65	5.42	65.8233	5.10667	-3.68815	0	0	RPL22L1	ribosomal protein L22 like 1, transcript variant 1	Genetic Information Processing	Translation	ko03010//Ribosome	K02891	GO:0022625//cytosolic large ribosomal subunit	GO:0003723//RNA binding;GO:0003735//structural constituent of ribosome	GO:0006412//translation	--
ncbi_2023	25995	25385	23627	60682	58720	71186	681.39	693.03	720.02	1802.04	1771.35	1808.47	698.147	1793.95	1.36154	0	0	ENO1	enolase 1, transcript variant 2	Metabolism;Metabolism;Environmental Information Processing;Genetic Information Processing;Metabolism;Metabolism	Global and overview maps;Global and overview maps;Signal transduction;Folding, sorting and degradation;Global and overview maps;Carbohydrate metabolism	ko01100//Metabolic pathways;ko01200//Carbon metabolism;ko04066//HIF-1 signaling pathway;ko03018//RNA degradation;ko01230//Biosynthesis of amino acids;ko00010//Glycolysis / Gluconeogenesis	K01689;K01689;K01689;K01689;K01689;K01689	GO:0000015//phosphopyruvate hydratase complex;GO:0005615//extracellular space;GO:0005634//nucleus;GO:0005634//nucleus;GO:0005737//cytoplasm;GO:0005829//cytosol;GO:0005829//cytosol;GO:0005886//plasma membrane;GO:0009986//cell surface;GO:0016020//membrane;GO:0016020//membrane;GO:0031430//M band;GO:0070062//extracellular exosome;GO:0099738//cell cortex region	GO:0000287//magnesium ion binding;GO:0000977//RNA polymerase II regulatory region sequence-specific DNA binding;GO:0001227//DNA-binding transcription repressor activity, RNA polymerase II-specific;GO:0003723//RNA binding;GO:0004634//phosphopyruvate hydratase activity;GO:0005515//protein binding;GO:0042803//protein homodimerization activity;GO:0045296//cadherin binding;GO:0051020//GTPase binding	GO:0000122//negative regulation of transcription by RNA polymerase II;GO:0006094//gluconeogenesis;GO:0009615//response to virus;GO:0010756//positive regulation of plasminogen activation;GO:0030308//negative regulation of cell growth;GO:0045892//negative regulation of transcription, DNA-templated;GO:0045892//negative regulation of transcription, DNA-templated;GO:0045933//positive regulation of mus…	--
ncbi_2052	18818	17897	16463	1848	1993	2261	517.28	511.69	524.81	55.16	60.73	58.03	517.927	57.9733	-3.15929	0	0	EPHX1	epoxide hydrolase 1, transcript variant 1	Human Diseases;Metabolism;Organismal Systems	Cancer: overview;Xenobiotics biodegradation and metabolism;Digestive system	ko05204//Chemical carcinogenesis - DNA adducts;ko00980//Metabolism of xenobiotics by cytochrome P450;ko04976//Bile secretion	K01253;K01253;K01253	GO:0005789//endoplasmic reticulum membrane;GO:0016021//integral component of membrane	GO:0004301//epoxide hydrolase activity;GO:0033961//cis-stilbene-oxide hydrolase activity	GO:0006805//xenobiotic metabolic process;GO:0009636//response to toxic substance;GO:0014070//response to organic cyclic compound;GO:0019439//aromatic compound catabolic process;GO:0097176//epoxide metabolic process	--
ncbi_2064	6326	6335	5792	818	776	1027	63.5	66.16	67.43	9.29	8.94	9.97	65.6967	9.4	-2.80509	0	0	ERBB2	erb-b2 receptor tyrosine kinase 2, transcript variant 2	Human Diseases;Environmental Information Processing;Environmental Information Processing;Cellular Processes;Human Diseases;Environmental Information Processing;Cellular Processes;Human Diseases;Human Diseases;Human Diseases;Environmental Information Processing;Human Diseases;Human Diseases;Environmental Information Processing;Human Diseases;Human Diseases;Human Diseases;Cellular Processes;Human D…	Cancer: overview;Signal transduction;Signal transduction;Cellular community - eukaryotes;Cancer: overview;Signal transduction;Cellular community - eukaryotes;Cancer: overview;Cancer: specific types;Cancer: specific types;Signal transduction;Drug resistance: antineoplastic;Cancer: specific types;Signal transduction;Drug resistance: antineoplastic;Cancer: specific types;Drug resistance: antineoplas…	ko05200//Pathways in cancer;ko04151//PI3K-Akt signaling pathway;ko04010//MAPK signaling pathway;ko04510//Focal adhesion;ko05205//Proteoglycans in cancer;ko04020//Calcium signaling pathway;ko04530//Tight junction;ko05206//MicroRNAs in cancer;ko05226//Gastric cancer;ko05224//Breast cancer;ko04066//HIF-1 signaling pathway;ko01522//Endocrine resistance;ko05215//Prostate cancer;ko04012//ErbB signaling…	K05083;K05083;K05083;K05083;K05083;K05083;K05083;K05083;K05083;K05083;K05083;K05083;K05083;K05083;K05083;K05083;K05083;K05083;K05083;K05083;K05083;K05083	GO:0005634//nucleus;GO:0005829//cytosol;GO:0005886//plasma membrane;GO:0005886//plasma membrane;GO:0005886//plasma membrane;GO:0005887//integral component of plasma membrane;GO:0009925//basal plasma membrane;GO:0010008//endosome membrane;GO:0016021//integral component of membrane;GO:0016323//basolateral plasma membrane;GO:0016324//apical plasma membrane;GO:0043209//myelin sheath;GO:0043235//recep…	GO:0001042//RNA polymerase I core binding;GO:0004713//protein tyrosine kinase activity;GO:0004713//protein tyrosine kinase activity;GO:0004713//protein tyrosine kinase activity;GO:0004714//transmembrane receptor protein tyrosine kinase activity;GO:0004714//transmembrane receptor protein tyrosine kinase activity;GO:0004888//transmembrane signaling receptor activity;GO:0005515//protein binding;GO:0…	GO:0000165//MAPK cascade;GO:0001934//positive regulation of protein phosphorylation;GO:0006357//regulation of transcription by RNA polymerase II;GO:0006468//protein phosphorylation;GO:0007165//signal transduction;GO:0007166//cell surface receptor signaling pathway;GO:0007167//enzyme linked receptor protein signaling pathway;GO:0007169//transmembrane receptor protein tyrosine kinase signaling path…	--
ncbi_2065	4107	3805	3349	128	123	173	35.46	33.76	33.36	1.58	1.75	2.64	34.1933	1.99	-4.10287	0	0	ERBB3	erb-b2 receptor tyrosine kinase 3, transcript variant s	Environmental Information Processing;Environmental Information Processing;Human Diseases;Environmental Information Processing;Human Diseases;Environmental Information Processing;Human Diseases	Signal transduction;Signal transduction;Cancer: overview;Signal transduction;Cancer: overview;Signal transduction;Drug resistance: antineoplastic	ko04151//PI3K-Akt signaling pathway;ko04010//MAPK signaling pathway;ko05205//Proteoglycans in cancer;ko04020//Calcium signaling pathway;ko05206//MicroRNAs in cancer;ko04012//ErbB signaling pathway;ko01521//EGFR tyrosine kinase inhibitor resistance	K05084;K05084;K05084;K05084;K05084;K05084;K05084	GO:0005615//extracellular space;GO:0005886//plasma membrane;GO:0005887//integral component of plasma membrane;GO:0009925//basal plasma membrane;GO:0016323//basolateral plasma membrane;GO:0016324//apical plasma membrane;GO:0016328//lateral plasma membrane;GO:0043235//receptor complex;GO:0043235//receptor complex;GO:0043235//receptor complex	GO:0004713//protein tyrosine kinase activity;GO:0004714//transmembrane receptor protein tyrosine kinase activity;GO:0004888//transmembrane signaling receptor activity;GO:0005515//protein binding;GO:0005524//ATP binding;GO:0019838//growth factor binding;GO:0019838//growth factor binding;GO:0030296//protein tyrosine kinase activator activity;GO:0031625//ubiquitin protein ligase binding;GO:0038131//…	GO:0000165//MAPK cascade;GO:0003197//endocardial cushion development;GO:0007162//negative regulation of cell adhesion;GO:0007165//signal transduction;GO:0007169//transmembrane receptor protein tyrosine kinase signaling pathway;GO:0007169//transmembrane receptor protein tyrosine kinase signaling pathway;GO:0007399//nervous system development;GO:0007422//peripheral nervous system development;GO:000…	--
ncbi_2119	41	31	36	1751	1820	2003	0.47	0.37	0.48	22.58	23.84	22.09	0.44	22.8367	5.6977	0	0	ETV5	ETS variant 5	Human Diseases;Human Diseases	Cancer: overview;Cancer: specific types	ko05202//Transcriptional misregulation in cancer;ko05215//Prostate cancer	K15593;K15593	GO:0005634//nucleus;GO:0005634//nucleus;GO:0005654//nucleoplasm;GO:0005886//plasma membrane	GO:0000977//RNA polymerase II regulatory region sequence-specific DNA binding;GO:0000981//DNA-binding transcription factor activity, RNA polymerase II-specific;GO:0000981//DNA-binding transcription factor activity, RNA polymerase II-specific;GO:0001228//DNA-binding transcription activator activity, RNA polymerase II-specific;GO:0003677//DNA binding;GO:0003700//DNA-binding transcription factor act…	GO:0006357//regulation of transcription by RNA polymerase II;GO:0007274//neuromuscular synaptic transmission;GO:0007626//locomotory behavior;GO:0030154//cell differentiation;GO:0034599//cellular response to oxidative stress;GO:0045666//positive regulation of neuron differentiation;GO:0045944//positive regulation of transcription by RNA polymerase II;GO:0048133//male germ-line stem cell asymmetric…	ETS
ncbi_2131	214	226	168	2589	2525	2980	2.97	3.27	2.71	40.72	40.34	40.09	2.98333	40.3833	3.75876	0	0	EXT1	exostosin glycosyltransferase 1	Metabolism;Metabolism	Global and overview maps;Glycan biosynthesis and metabolism	ko01100//Metabolic pathways;ko00534//Glycosaminoglycan biosynthesis - heparan sulfate / heparin	K02366;K02366	GO:0000139//Golgi membrane;GO:0005783//endoplasmic reticulum;GO:0005789//endoplasmic reticulum membrane;GO:0005794//Golgi apparatus;GO:0016021//integral component of membrane;GO:0030176//integral component of endoplasmic reticulum membrane	GO:0008375//acetylglucosaminyltransferase activity;GO:0015020//glucuronosyltransferase activity;GO:0016757//transferase activity, transferring glycosyl groups;GO:0042328//heparan sulfate N-acetylglucosaminyltransferase activity;GO:0042803//protein homodimerization activity;GO:0046872//metal ion binding;GO:0046982//protein heterodimerization activity;GO:0050508//glucuronosyl-N-acetylglucosaminyl-p…	GO:0001501//skeletal system development;GO:0001503//ossification;GO:0006024//glycosaminoglycan biosynthetic process;GO:0006024//glycosaminoglycan biosynthetic process;GO:0006486//protein glycosylation;GO:0007165//signal transduction;GO:0007369//gastrulation;GO:0007411//axon guidance;GO:0007492//endoderm development;GO:0007498//mesoderm development;GO:0015012//heparan sulfate proteoglycan biosynth…	--
ncbi_214	868	866	754	10224	10276	10952	8.29	8.63	8.37	110.87	113.34	101.87	8.43	108.693	3.68859	0	0	ALCAM	activated leukocyte cell adhesion molecule, transcript variant 2	Environmental Information Processing	Signaling molecules and interaction	ko04514//Cell adhesion molecules	K06547	GO:0001772//immunological synapse;GO:0005887//integral component of plasma membrane;GO:0005925//focal adhesion;GO:0009897//external side of plasma membrane;GO:0030424//axon;GO:0030425//dendrite;GO:0031226//intrinsic component of plasma membrane;GO:0042101//T cell receptor complex;GO:0043025//neuronal cell body;GO:0070062//extracellular exosome	GO:0005102//signaling receptor binding;GO:0005515//protein binding;GO:0042802//identical protein binding	GO:0002250//adaptive immune response;GO:0007155//cell adhesion;GO:0007157//heterophilic cell-cell adhesion via plasma membrane cell adhesion molecules;GO:0007165//signal transduction;GO:0008045//motor neuron axon guidance;GO:0031290//retinal ganglion cell axon guidance;GO:0048846//axon extension involved in axon guidance;GO:1990138//neuron projection extension	--
ncbi_2149	724	658	607	3713	3728	4050	8.85	8.38	8.62	51.41	52.43	47.96	8.61667	50.6	2.55394	0	0	F2R	coagulation factor II thrombin receptor, transcript variant 2	Human Diseases;Environmental Information Processing;Environmental Information Processing;Cellular Processes;Environmental Information Processing;Environmental Information Processing;Environmental Information Processing;Environmental Information Processing;Organismal Systems;Organismal Systems	Cancer: overview;Signal transduction;Signaling molecules and interaction;Cell motility;Signal transduction;Signal transduction;Signal transduction;Signal transduction;Immune system;Immune system	ko05200//Pathways in cancer;ko04151//PI3K-Akt signaling pathway;ko04080//Neuroactive ligand-receptor interaction;ko04810//Regulation of actin cytoskeleton;ko04015//Rap1 signaling pathway;ko04024//cAMP signaling pathway;ko04020//Calcium signaling pathway;ko04072//Phospholipase D signaling pathway;ko04611//Platelet activation;ko04610//Complement and coagulation cascades	K03914;K03914;K03914;K03914;K03914;K03914;K03914;K03914;K03914;K03914	GO:0005576//extracellular region;GO:0005769//early endosome;GO:0005770//late endosome;GO:0005794//Golgi apparatus;GO:0005886//plasma membrane;GO:0005886//plasma membrane;GO:0005887//integral component of plasma membrane;GO:0005901//caveola;GO:0009986//cell surface;GO:0031094//platelet dense tubular network;GO:0031594//neuromuscular junction;GO:0045211//postsynaptic membrane	GO:0001965//G-protein alpha-subunit binding;GO:0004930//G protein-coupled receptor activity;GO:0004930//G protein-coupled receptor activity;GO:0004930//G protein-coupled receptor activity;GO:0005102//signaling receptor binding;GO:0005515//protein binding;GO:0015057//thrombin-activated receptor activity;GO:0015057//thrombin-activated receptor activity;GO:0031681//G-protein beta-subunit binding	GO:0000186//activation of MAPKK activity;GO:0002248//connective tissue replacement involved in inflammatory response wound healing;GO:0003105//negative regulation of glomerular filtration;GO:0006919//activation of cysteine-type endopeptidase activity involved in apoptotic process;GO:0006954//inflammatory response;GO:0007186//G protein-coupled receptor signaling pathway;GO:0007186//G protein-coupl…	--
ncbi_2150	736	712	649	4984	4861	5766	11.8	11.89	12.09	90.46	89.64	89.52	11.9267	89.8733	2.9137	0	0	F2RL1	F2R like trypsin receptor 1	Environmental Information Processing;Organismal Systems;Human Diseases	Signaling molecules and interaction;Sensory system;Infectious disease: parasitic	ko04080//Neuroactive ligand-receptor interaction;ko04750//Inflammatory mediator regulation of TRP channels;ko05143//African trypanosomiasis	K04234;K04234;K04234	GO:0005769//early endosome;GO:0005794//Golgi apparatus;GO:0005886//plasma membrane;GO:0005886//plasma membrane;GO:0005887//integral component of plasma membrane;GO:0005887//integral component of plasma membrane;GO:0031143//pseudopodium	GO:0001965//G-protein alpha-subunit binding;GO:0004930//G protein-coupled receptor activity;GO:0004930//G protein-coupled receptor activity;GO:0004930//G protein-coupled receptor activity;GO:0005102//signaling receptor binding;GO:0005515//protein binding;GO:0015057//thrombin-activated receptor activity;GO:0031681//G-protein beta-subunit binding;GO:0038023//signaling receptor activity	GO:0002286//T cell activation involved in immune response;GO:0002690//positive regulation of leukocyte chemotaxis;GO:0002741//positive regulation of cytokine secretion involved in immune response;GO:0003104//positive regulation of glomerular filtration;GO:0006954//inflammatory response;GO:0007186//G protein-coupled receptor signaling pathway;GO:0007186//G protein-coupled receptor signaling pathwa…	--
ncbi_2180	6550	6370	5628	707	678	866	81.65	82.83	81.52	9.71	9.7	10.38	82	9.93	-3.04576	0	0	ACSL1	acyl-CoA synthetase long chain family member 1, transcript variant 2	Metabolism;Organismal Systems;Cellular Processes;Organismal Systems;Organismal Systems;Metabolism;Metabolism;Cellular Processes;Metabolism	Global and overview maps;Environmental adaptation;Transport and catabolism;Endocrine system;Endocrine system;Global and overview maps;Lipid metabolism;Cell growth and death;Lipid metabolism	ko01100//Metabolic pathways;ko04714//Thermogenesis;ko04146//Peroxisome;ko03320//PPAR signaling pathway;ko04920//Adipocytokine signaling pathway;ko01212//Fatty acid metabolism;ko00071//Fatty acid degradation;ko04216//Ferroptosis;ko00061//Fatty acid biosynthesis	K01897;K01897;K01897;K01897;K01897;K01897;K01897;K01897;K01897	GO:0005739//mitochondrion;GO:0005741//mitochondrial outer membrane;GO:0005778//peroxisomal membrane;GO:0005789//endoplasmic reticulum membrane;GO:0005886//plasma membrane;GO:0016020//membrane;GO:0016021//integral component of membrane	GO:0003996//acyl-CoA ligase activity;GO:0004467//long-chain fatty acid-CoA ligase activity;GO:0005524//ATP binding;GO:0102391//decanoate-CoA ligase activity	GO:0001676//long-chain fatty acid metabolic process;GO:0007584//response to nutrient;GO:0008610//lipid biosynthetic process;GO:0014070//response to organic cyclic compound;GO:0019216//regulation of lipid metabolic process;GO:0019432//triglyceride biosynthetic process;GO:0033211//adiponectin-activated signaling pathway;GO:0034201//response to oleic acid;GO:0035338//long-chain fatty-acyl-CoA biosyn…	--
ncbi_2182	71	93	77	2518	2681	2722	0.69	0.93	0.9	27.1	29.41	25.54	0.84	27.35	5.02501	0	0	ACSL4	acyl-CoA synthetase long chain family member 4, transcript variant 3	Metabolism;Organismal Systems;Cellular Processes;Organismal Systems;Organismal Systems;Metabolism;Metabolism;Cellular Processes;Metabolism	Global and overview maps;Environmental adaptation;Transport and catabolism;Endocrine system;Endocrine system;Global and overview maps;Lipid metabolism;Cell growth and death;Lipid metabolism	ko01100//Metabolic pathways;ko04714//Thermogenesis;ko04146//Peroxisome;ko03320//PPAR signaling pathway;ko04920//Adipocytokine signaling pathway;ko01212//Fatty acid metabolism;ko00071//Fatty acid degradation;ko04216//Ferroptosis;ko00061//Fatty acid biosynthesis	K01897;K01897;K01897;K01897;K01897;K01897;K01897;K01897;K01897	GO:0005737//cytoplasm;GO:0005741//mitochondrial outer membrane;GO:0005778//peroxisomal membrane;GO:0005789//endoplasmic reticulum membrane;GO:0005811//lipid droplet;GO:0016020//membrane;GO:0016021//integral component of membrane;GO:0043025//neuronal cell body;GO:0044233//Mitochondria-associated ER Membrane;GO:0070062//extracellular exosome	GO:0003996//acyl-CoA ligase activity;GO:0004467//long-chain fatty acid-CoA ligase activity;GO:0005524//ATP binding;GO:0031957//very long-chain fatty acid-CoA ligase activity;GO:0047676//arachidonate-CoA ligase activity;GO:0102391//decanoate-CoA ligase activity	GO:0001676//long-chain fatty acid metabolic process;GO:0006629//lipid metabolic process;GO:0007584//response to nutrient;GO:0015908//fatty acid transport;GO:0019432//triglyceride biosynthetic process;GO:0035338//long-chain fatty-acyl-CoA biosynthetic process;GO:0060136//embryonic process involved in female pregnancy;GO:0060996//dendritic spine development;GO:0070672//response to interleukin-15	--
ncbi_2185	2058	2060	1820	87	81	87	22.66	23.78	23.42	1.09	1.02	0.94	23.2867	1.01667	-4.51759	0	0	PTK2B	protein tyrosine kinase 2 beta, transcript variant 2	Human Diseases;Organismal Systems;Environmental Information Processing;Environmental Information Processing;Human Diseases;Organismal Systems;Organismal Systems;Organismal Systems	Infectious disease: viral;Immune system;Signal transduction;Signal transduction;Infectious disease: viral;Immune system;Immune system;Endocrine system	ko05163//Human cytomegalovirus infection;ko04062//Chemokine signaling pathway;ko04020//Calcium signaling pathway;ko04072//Phospholipase D signaling pathway;ko05161//Hepatitis B;ko04650//Natural killer cell mediated cytotoxicity;ko04670//Leukocyte transendothelial migration;ko04912//GnRH signaling pathway	K05871;K05871;K05871;K05871;K05871;K05871;K05871;K05871	GO:0005634//nucleus;GO:0005737//cytoplasm;GO:0005829//cytosol;GO:0005856//cytoskeleton;GO:0005925//focal adhesion;GO:0005925//focal adhesion;GO:0005938//cell cortex;GO:0014069//postsynaptic density;GO:0014069//postsynaptic density;GO:0017146//NMDA selective glutamate receptor complex;GO:0030027//lamellipodium;GO:0030425//dendrite;GO:0030426//growth cone;GO:0031234//extrinsic component of cytoplas…	GO:0004683//calmodulin-dependent protein kinase activity;GO:0004713//protein tyrosine kinase activity;GO:0004715//non-membrane spanning protein tyrosine kinase activity;GO:0004715//non-membrane spanning protein tyrosine kinase activity;GO:0004972//NMDA glutamate receptor activity;GO:0005515//protein binding;GO:0005524//ATP binding;GO:0008022//protein C-terminus binding;GO:0031625//ubiquitin prote…	GO:0000165//MAPK cascade;GO:0001525//angiogenesis;GO:0001556//oocyte maturation;GO:0001666//response to hypoxia;GO:0001954//positive regulation of cell-matrix adhesion;GO:0002040//sprouting angiogenesis;GO:0002250//adaptive immune response;GO:0002315//marginal zone B cell differentiation;GO:0006468//protein phosphorylation;GO:0006915//apoptotic process;GO:0006968//cellular defense response;GO:000…	--
ncbi_219333	541	437	412	2849	2891	3111	5.65	4.74	5.01	33.68	34.65	31.49	5.13333	33.2733	2.6964	0	0	USP12	ubiquitin specific peptidase 12	-	-	-	-	GO:0005575//cellular_component;GO:0005654//nucleoplasm	GO:0004197//cysteine-type endopeptidase activity;GO:0004197//cysteine-type endopeptidase activity;GO:0004843//thiol-dependent ubiquitin-specific protease activity;GO:0004843//thiol-dependent ubiquitin-specific protease activity;GO:0005515//protein binding;GO:0036459//thiol-dependent ubiquitinyl hydrolase activity;GO:0036459//thiol-dependent ubiquitinyl hydrolase activity;GO:0046872//metal ion bin…	GO:0006511//ubiquitin-dependent protein catabolic process;GO:0016579//protein deubiquitination;GO:0016579//protein deubiquitination;GO:0016579//protein deubiquitination	--
ncbi_2194	35752	36162	33691	5140	5167	6503	197.4	207.93	216.14	32.12	32.8	34.77	207.157	33.23	-2.64016	0	0	FASN	fatty acid synthase	Metabolism;Organismal Systems;Environmental Information Processing;Metabolism;Metabolism	Global and overview maps;Endocrine system;Signal transduction;Global and overview maps;Lipid metabolism	ko01100//Metabolic pathways;ko04910//Insulin signaling pathway;ko04152//AMPK signaling pathway;ko01212//Fatty acid metabolism;ko00061//Fatty acid biosynthesis	K00665;K00665;K00665;K00665;K00665	GO:0005794//Golgi apparatus;GO:0005829//cytosol;GO:0005829//cytosol;GO:0005886//plasma membrane;GO:0016020//membrane;GO:0042470//melanosome;GO:0042587//glycogen granule;GO:0070062//extracellular exosome	GO:0003723//RNA binding;GO:0004313//[acyl-carrier-protein] S-acetyltransferase activity;GO:0004314//[acyl-carrier-protein] S-malonyltransferase activity;GO:0004315//3-oxoacyl-[acyl-carrier-protein] synthase activity;GO:0004316//3-oxoacyl-[acyl-carrier-protein] reductase (NADPH) activity;GO:0004320//oleoyl-[acyl-carrier-protein] hydrolase activity;GO:0005515//protein binding;GO:0008144//drug bindi…	GO:0001649//osteoblast differentiation;GO:0006084//acetyl-CoA metabolic process;GO:0006631//fatty acid metabolic process;GO:0006633//fatty acid biosynthetic process;GO:0008611//ether lipid biosynthetic process;GO:0030223//neutrophil differentiation;GO:0030224//monocyte differentiation;GO:0030879//mammary gland development;GO:0031325//positive regulation of cellular metabolic process;GO:0045540//r…	--
ncbi_219771	1907	1721	1528	4958	4826	5760	18.94	17.8	17.63	55.74	55.12	55.39	18.1233	55.4167	1.61247	0	0	CCNY	cyclin Y, transcript variant 3	-	-	-	-	GO:0000308//cytoplasmic cyclin-dependent protein kinase holoenzyme complex;GO:0005634//nucleus;GO:0005886//plasma membrane;GO:0005886//plasma membrane	GO:0005515//protein binding;GO:0016538//cyclin-dependent protein serine/threonine kinase regulator activity;GO:0016538//cyclin-dependent protein serine/threonine kinase regulator activity;GO:0019901//protein kinase binding	GO:0000086//G2/M transition of mitotic cell cycle;GO:0016055//Wnt signaling pathway;GO:0045737//positive regulation of cyclin-dependent protein serine/threonine kinase activity;GO:0045737//positive regulation of cyclin-dependent protein serine/threonine kinase activity;GO:0051301//cell division;GO:0060828//regulation of canonical Wnt signaling pathway	--
ncbi_220	639	586	541	13165	12661	14963	8.27	7.9	8.14	193.44	189.11	188.26	8.10333	190.27	4.55339	0	0	ALDH1A3	aldehyde dehydrogenase 1 family member A3, transcript variant 1	Metabolism;Human Diseases;Metabolism;Metabolism;Metabolism;Metabolism;Metabolism;Metabolism;Metabolism	Global and overview maps;Cancer: overview;Xenobiotics biodegradation and metabolism;Xenobiotics biodegradation and metabolism;Carbohydrate metabolism;Amino acid metabolism;Metabolism of other amino acids;Amino acid metabolism;Amino acid metabolism	ko01100//Metabolic pathways;ko05204//Chemical carcinogenesis - DNA adducts;ko00980//Metabolism of xenobiotics by cytochrome P450;ko00982//Drug metabolism - cytochrome P450;ko00010//Glycolysis / Gluconeogenesis;ko00350//Tyrosine metabolism;ko00410//beta-Alanine metabolism;ko00340//Histidine metabolism;ko00360//Phenylalanine metabolism	K00129;K00129;K00129;K00129;K00129;K00129;K00129;K00129;K00129	GO:0005634//nucleus;GO:0005737//cytoplasm;GO:0005829//cytosol;GO:0005829//cytosol;GO:0005886//plasma membrane;GO:0070062//extracellular exosome	GO:0001758//retinal dehydrogenase activity;GO:0004029//aldehyde dehydrogenase (NAD) activity;GO:0004030//aldehyde dehydrogenase [NAD(P)+] activity;GO:0042803//protein homodimerization activity;GO:0070324//thyroid hormone binding;GO:0070403//NAD+ binding	GO:0002072//optic cup morphogenesis involved in camera-type eye development;GO:0002138//retinoic acid biosynthetic process;GO:0007626//locomotory behavior;GO:0021768//nucleus accumbens development;GO:0031076//embryonic camera-type eye development;GO:0042472//inner ear morphogenesis;GO:0042572//retinol metabolic process;GO:0042573//retinoic acid metabolic process;GO:0042574//retinal metabolic proc…	--
ncbi_2200	37	19	14	2988	2897	3306	0.15	0.08	0.06	13.51	13.31	12.79	0.0966667	13.2033	7.09367	0	0	FBN1	fibrillin 1	-	-	-	-	GO:0001527//microfibril;GO:0005576//extracellular region;GO:0005576//extracellular region;GO:0005576//extracellular region;GO:0005604//basement membrane;GO:0005615//extracellular space;GO:0005615//extracellular space;GO:0005788//endoplasmic reticulum lumen;GO:0031012//extracellular matrix;GO:0031012//extracellular matrix;GO:0062023//collagen-containing extracellular matrix;GO:0062023//collagen-co…	GO:0005178//integrin binding;GO:0005179//hormone activity;GO:0005201//extracellular matrix structural constituent;GO:0005201//extracellular matrix structural constituent;GO:0005201//extracellular matrix structural constituent;GO:0005509//calcium ion binding;GO:0005515//protein binding;GO:0008201//heparin binding;GO:0030023//extracellular matrix constituent conferring elasticity;GO:0042802//identi…	GO:0001501//skeletal system development;GO:0001656//metanephros development;GO:0007165//signal transduction;GO:0007507//heart development;GO:0030198//extracellular matrix organization;GO:0033627//cell adhesion mediated by integrin;GO:0035582//sequestering of BMP in extracellular matrix;GO:0035583//sequestering of TGFbeta in extracellular matrix;GO:0043010//camera-type eye development;GO:0043687//…	--
ncbi_221037	1871	1730	1502	7196	6721	7266	10.54	10.19	9.87	45.42	42.85	38.98	10.2	42.4167	2.05606	0	0	JMJD1C	jumonji domain containing 1C, transcript variant 3	Human Diseases	Cancer: overview	ko05202//Transcriptional misregulation in cancer	K11449	GO:0000785//chromatin;GO:0005634//nucleus;GO:0005654//nucleoplasm	GO:0000976//transcription regulatory region sequence-specific DNA binding;GO:0005515//protein binding;GO:0031490//chromatin DNA binding;GO:0032454//histone demethylase activity (H3-K9 specific);GO:0032454//histone demethylase activity (H3-K9 specific);GO:0046872//metal ion binding;GO:0046966//thyroid hormone receptor binding;GO:0051213//dioxygenase activity	GO:0006355//regulation of transcription, DNA-templated;GO:0007596//blood coagulation;GO:0033169//histone H3-K9 demethylation;GO:0055114//oxidation-reduction process	--
ncbi_221687	33	23	24	2493	2390	2522	0.47	0.34	0.39	39.21	38.17	33.84	0.4	37.0733	6.53424	0	0	RNF182	ring finger protein 182, transcript variant 1	-	-	-	-	GO:0005737//cytoplasm;GO:0016021//integral component of membrane	GO:0004842//ubiquitin-protein transferase activity;GO:0005515//protein binding;GO:0046872//metal ion binding	GO:0016567//protein ubiquitination;GO:0016567//protein ubiquitination	--
ncbi_2222	5911	5931	5197	753	814	936	126.66	132.39	129.48	18.25	20.14	19.41	129.51	19.2667	-2.74888	0	0	FDFT1	farnesyl-diphosphate farnesyltransferase 1, transcript variant 1	Metabolism;Metabolism	Global and overview maps;Lipid metabolism	ko01100//Metabolic pathways;ko00100//Steroid biosynthesis	K00801;K00801	GO:0005783//endoplasmic reticulum;GO:0005789//endoplasmic reticulum membrane;GO:0005789//endoplasmic reticulum membrane;GO:0016021//integral component of membrane	GO:0004310//farnesyl-diphosphate farnesyltransferase activity;GO:0005515//protein binding;GO:0046872//metal ion binding;GO:0051996//squalene synthase activity	GO:0006694//steroid biosynthetic process;GO:0006695//cholesterol biosynthetic process;GO:0006695//cholesterol biosynthetic process;GO:0006696//ergosterol biosynthetic process;GO:0019216//regulation of lipid metabolic process;GO:0045338//farnesyl diphosphate metabolic process;GO:0045540//regulation of cholesterol biosynthetic process	--
ncbi_2235	5641	5293	4853	852	894	1086	83.31	81.96	84.11	14.79	15.44	15.96	83.1267	15.3967	-2.43269	0	0	FECH	ferrochelatase, transcript variant 2	Metabolism;Metabolism	Global and overview maps;Metabolism of cofactors and vitamins	ko01100//Metabolic pathways;ko00860//Porphyrin metabolism	K01772;K01772	GO:0005739//mitochondrion;GO:0005743//mitochondrial inner membrane;GO:0005759//mitochondrial matrix	GO:0004325//ferrochelatase activity;GO:0004325//ferrochelatase activity;GO:0005515//protein binding;GO:0008198//ferrous iron binding;GO:0051537//2 iron, 2 sulfur cluster binding	GO:0006091//generation of precursor metabolites and energy;GO:0006783//heme biosynthetic process;GO:0006783//heme biosynthetic process;GO:0009416//response to light stimulus;GO:0046501//protoporphyrinogen IX metabolic process	--
ncbi_22822	351	351	331	7401	7372	8422	2.77	2.89	3.04	66.2	66.98	64.44	2.9	65.8733	4.50557	0	0	PHLDA1	pleckstrin homology like domain family A member 1	-	-	-	-	GO:0005634//nucleus;GO:0005730//nucleolus;GO:0005829//cytosol;GO:0031410//cytoplasmic vesicle	GO:0005515//protein binding	GO:0000086//G2/M transition of mitotic cell cycle;GO:0006915//apoptotic process;GO:0045210//FasL biosynthetic process	--
ncbi_22870	1186	1180	1082	6481	6344	7915	15.24	15.79	16.15	94.24	93.71	98.46	15.7267	95.47	2.60183	0	0	PPP6R1	protein phosphatase 6 regulatory subunit 1	-	-	-	-	GO:0000139//Golgi membrane;GO:0005829//cytosol;GO:0005829//cytosol	GO:0005515//protein binding;GO:0017048//Rho GTPase binding;GO:0019903//protein phosphatase binding	GO:0043666//regulation of phosphoprotein phosphatase activity;GO:0048208//COPII vesicle coating	--
ncbi_22936	215	238	213	2643	2554	2934	2.54	2.88	2.73	33.28	32.53	32.11	2.71667	32.64	3.58673	0	0	ELL2	elongation factor for RNA polymerase II 2	-	-	-	-	GO:0005654//nucleoplasm;GO:0005654//nucleoplasm;GO:0008023//transcription elongation factor complex	GO:0005515//protein binding	GO:0006368//transcription elongation from RNA polymerase II promoter;GO:0042795//snRNA transcription by RNA polymerase II;GO:0042795//snRNA transcription by RNA polymerase II	--
ncbi_22974	3547	3515	2954	9363	8789	10487	45.97	47.96	44.71	137.83	131.53	133.46	46.2133	134.273	1.53879	0	0	TPX2	TPX2, microtubule nucleation factor	-	-	-	-	GO:0000922//spindle pole;GO:0005634//nucleus;GO:0005654//nucleoplasm;GO:0005654//nucleoplasm;GO:0005815//microtubule organizing center;GO:0005819//spindle;GO:0005829//cytosol;GO:0005874//microtubule;GO:0015630//microtubule cytoskeleton;GO:0043203//axon hillock;GO:0045171//intercellular bridge;GO:0072686//mitotic spindle	GO:0005515//protein binding;GO:0019901//protein kinase binding;GO:0061676//importin-alpha family protein binding	GO:0000278//mitotic cell cycle;GO:0006915//apoptotic process;GO:0010389//regulation of G2/M transition of mitotic cell cycle;GO:0032147//activation of protein kinase activity;GO:0051301//cell division;GO:0060236//regulation of mitotic spindle organization;GO:0090307//mitotic spindle assembly;GO:1901796//regulation of signal transduction by p53 class mediator	--
ncbi_22998	17884	16998	15404	293	305	350	134.92	133.84	135.12	2.49	2.65	2.54	134.627	2.56	-5.71668	0	0	LIMCH1	LIM and calponin homology domains 1, transcript variant 2	-	-	-	-	GO:0001725//stress fiber;GO:0005737//cytoplasm;GO:0016460//myosin II complex	GO:0003779//actin binding;GO:0032034//myosin II head/neck binding;GO:0032034//myosin II head/neck binding;GO:0046872//metal ion binding	GO:0001934//positive regulation of protein phosphorylation;GO:0030336//negative regulation of cell migration;GO:0031032//actomyosin structure organization;GO:0051496//positive regulation of stress fiber assembly;GO:0051893//regulation of focal adhesion assembly	--
ncbi_23052	6612	6216	5627	1173	1202	1323	65.83	64.46	65.09	13.22	13.76	12.75	65.1267	13.2433	-2.29798	0	0	ENDOD1	endonuclease domain containing 1	-	-	-	-	GO:0005576//extracellular region;GO:0005829//cytosol;GO:0016020//membrane;GO:0070062//extracellular exosome	GO:0003676//nucleic acid binding;GO:0004519//endonuclease activity;GO:0046872//metal ion binding	GO:0002576//platelet degranulation;GO:0090305//nucleic acid phosphodiester bond hydrolysis	--
ncbi_23053	1236	1248	1109	4119	3869	5118	9.79	10.36	10.32	37.16	35.21	39.39	10.1567	37.2533	1.87494	0	0	ZSWIM8	zinc finger SWIM-type containing 8, transcript variant 2	-	-	-	-	GO:0031462//Cul2-RING ubiquitin ligase complex	GO:0008270//zinc ion binding	GO:1902667//regulation of axon guidance	--
ncbi_23089	1264	1114	1109	11230	11126	12491	8.92	8.19	9.1	89.73	90.3	85.37	8.73667	88.4667	3.33998	0	0	PEG10	paternally expressed 10, transcript variant 1	-	-	-	-	GO:0005634//nucleus;GO:0005737//cytoplasm;GO:0005829//cytosol	GO:0003677//DNA binding;GO:0003723//RNA binding;GO:0005515//protein binding;GO:0008270//zinc ion binding	GO:0006915//apoptotic process;GO:0030154//cell differentiation;GO:0030512//negative regulation of transforming growth factor beta receptor signaling pathway	--
ncbi_2316	10308	9929	8894	42384	40701	50098	56.61	56.8	56.76	263.53	257.09	266.47	56.7233	262.363	2.20955	0	0	FLNA	filamin A, transcript variant 2	Environmental Information Processing;Cellular Processes;Human Diseases;Human Diseases	Signal transduction;Cellular community - eukaryotes;Cancer: overview;Infectious disease: bacterial	ko04010//MAPK signaling pathway;ko04510//Focal adhesion;ko05205//Proteoglycans in cancer;ko05132//Salmonella infection	K04437;K04437;K04437;K04437	GO:0005576//extracellular region;GO:0005634//nucleus;GO:0005730//nucleolus;GO:0005737//cytoplasm;GO:0005829//cytosol;GO:0005829//cytosol;GO:0005884//actin filament;GO:0005886//plasma membrane;GO:0005911//cell-cell junction;GO:0005925//focal adhesion;GO:0015629//actin cytoskeleton;GO:0015629//actin cytoskeleton;GO:0016020//membrane;GO:0030018//Z disc;GO:0030863//cortical cytoskeleton;GO:0031523//M…	GO:0001664//G protein-coupled receptor binding;GO:0003723//RNA binding;GO:0005515//protein binding;GO:0005515//protein binding;GO:0008134//transcription factor binding;GO:0015459//potassium channel regulator activity;GO:0017048//Rho GTPase binding;GO:0017160//Ral GTPase binding;GO:0019900//kinase binding;GO:0031267//small GTPase binding;GO:0031852//mu-type opioid receptor binding;GO:0034988//Fc-g…	GO:0002576//platelet degranulation;GO:0007195//adenylate cyclase-inhibiting dopamine receptor signaling pathway;GO:0016479//negative regulation of transcription by RNA polymerase I;GO:0021943//formation of radial glial scaffolds;GO:0021987//cerebral cortex development;GO:0030168//platelet activation;GO:0030334//regulation of cell migration;GO:0031532//actin cytoskeleton reorganization;GO:0032233/…	--
ncbi_23164	4181	4158	3674	14566	14100	17544	14.51	15.17	15	65.67	64.72	67.81	14.8933	66.0667	2.14926	0	0	MPRIP	myosin phosphatase Rho interacting protein, transcript variant 1	-	-	-	-	GO:0005829//cytosol;GO:0005925//focal adhesion;GO:0015629//actin cytoskeleton	GO:0003779//actin binding;GO:0005515//protein binding;GO:0045296//cadherin binding	-	--
ncbi_2319	5125	5146	4660	801	722	964	91.02	95.09	96.18	16.08	14.75	16.59	94.0967	15.8067	-2.57361	0	0	FLOT2	flotillin 2, transcript variant 2	Organismal Systems	Endocrine system	ko04910//Insulin signaling pathway	K07192	GO:0001931//uropod;GO:0002080//acrosomal membrane;GO:0005768//endosome;GO:0005886//plasma membrane;GO:0005886//plasma membrane;GO:0005901//caveola;GO:0005913//cell-cell adherens junction;GO:0005925//focal adhesion;GO:0016020//membrane;GO:0016323//basolateral plasma membrane;GO:0016324//apical plasma membrane;GO:0016600//flotillin complex;GO:0030027//lamellipodium;GO:0030139//endocytic vesicle;GO:…	GO:0002020//protease binding;GO:0005515//protein binding;GO:0035255//ionotropic glutamate receptor binding;GO:0046982//protein heterodimerization activity	GO:0001765//membrane raft assembly;GO:0007155//cell adhesion;GO:0008544//epidermis development;GO:0010629//negative regulation of gene expression;GO:0034114//regulation of heterotypic cell-cell adhesion;GO:0034139//regulation of toll-like receptor 3 signaling pathway;GO:0044860//protein localization to plasma membrane raft;GO:0045661//regulation of myoblast differentiation;GO:0050821//protein sta…	--
ncbi_23199	5366	5162	4536	1055	1021	1118	33.59	33.64	32.74	7.21	7.04	6.4	33.3233	6.88333	-2.27535	0	0	GSE1	Gse1 coiled-coil protein, transcript variant 2	-	-	-	-	-	GO:0005515//protein binding	-	--
ncbi_23215	6824	6534	5879	21122	20455	24043	30.43	30.4	30.49	106.79	105.06	104.02	30.44	105.29	1.79033	0	0	PRRC2C	proline rich coiled-coil 2C	-	-	-	-	GO:0005829//cytosol;GO:0016020//membrane	GO:0003723//RNA binding;GO:0008022//protein C-terminus binding	GO:0002244//hematopoietic progenitor cell differentiation	--
ncbi_23234	1628	1498	1321	5564	5726	6986	32.08	30.75	30.24	124.1	129.74	133.3	31.0233	129.047	2.05647	0	0	DNAJC9	DnaJ heat shock protein family (Hsp40) member C9	-	-	-	-	GO:0005615//extracellular space;GO:0005634//nucleus;GO:0005634//nucleus;GO:0005634//nucleus;GO:0005654//nucleoplasm;GO:0005737//cytoplasm;GO:0005737//cytoplasm;GO:0005829//cytosol;GO:0005886//plasma membrane	GO:0005515//protein binding;GO:0031072//heat shock protein binding;GO:0031072//heat shock protein binding	GO:0032781//positive regulation of ATPase activity	--
ncbi_23242	2365	2227	2056	71	72	71	20.72	20.26	21.09	0.79	0.76	0.61	20.69	0.72	-4.84479	0	0	COBL	cordon-bleu WH2 repeat protein, transcript variant 1	-	-	-	-	GO:0001726//ruffle;GO:0005884//actin filament;GO:0005886//plasma membrane;GO:0005938//cell cortex;GO:0016020//membrane;GO:0030424//axon;GO:0030425//dendrite;GO:0043025//neuronal cell body;GO:0044294//dendritic growth cone;GO:0044295//axonal growth cone;GO:0048471//perinuclear region of cytoplasm	GO:0003785//actin monomer binding	GO:0000578//embryonic axis specification;GO:0001757//somite specification;GO:0001843//neural tube closure;GO:0001889//liver development;GO:0030041//actin filament polymerization;GO:0030903//notochord development;GO:0033504//floor plate development;GO:0048565//digestive tract development;GO:0048669//collateral sprouting in absence of injury;GO:0051639//actin filament network formation;GO:1900006//…	--
ncbi_23272	762	724	701	4534	4450	4755	6.42	6.42	6.92	36.43	34.93	32.49	6.58667	34.6167	2.39385	0	0	FAM208A	family with sequence similarity 208 member A, transcript variant 1	-	-	-	-	GO:0000792//heterochromatin;GO:0005654//nucleoplasm	GO:0003682//chromatin binding;GO:0003723//RNA binding;GO:0005515//protein binding	GO:0045814//negative regulation of gene expression, epigenetic;GO:0045869//negative regulation of single stranded viral RNA replication via double stranded DNA intermediate;GO:0090309//positive regulation of methylation-dependent chromatin silencing;GO:0097355//protein localization to heterochromatin	--
ncbi_23286	3248	3199	2824	402	397	445	35.43	36.24	35.74	4.81	4.72	4.42	35.8033	4.65	-2.94479	0	0	WWC1	WW and C2 domain containing 1, transcript variant 1	Environmental Information Processing;Environmental Information Processing	Signal transduction;Signal transduction	ko04390//Hippo signaling pathway;ko04392//Hippo signaling pathway - multiple species	K16685;K16685	GO:0005634//nucleus;GO:0005737//cytoplasm;GO:0005829//cytosol;GO:0005829//cytosol;GO:0032587//ruffle membrane;GO:0032991//protein-containing complex;GO:0048471//perinuclear region of cytoplasm	GO:0003713//transcription coactivator activity;GO:0005515//protein binding;GO:0019900//kinase binding;GO:0060090//molecular adaptor activity	GO:0000122//negative regulation of transcription by RNA polymerase II;GO:0007221//positive regulation of transcription of Notch receptor target;GO:0016477//cell migration;GO:0030010//establishment of cell polarity;GO:0032386//regulation of intracellular transport;GO:0035329//hippo signaling;GO:0035330//regulation of hippo signaling;GO:0035331//negative regulation of hippo signaling;GO:0043410//po…	--
ncbi_23333	260	306	234	2444	2528	2718	2.42	3	2.53	25.79	27.1	24.54	2.65	25.81	3.28387	0	0	DPY19L1	dpy-19 like C-mannosyltransferase 1	-	-	-	-	GO:0005637//nuclear inner membrane;GO:0016020//membrane;GO:0016021//integral component of membrane	GO:0000030//mannosyltransferase activity	GO:0018406//protein C-linked glycosylation via 2'-alpha-mannosyl-L-tryptophan	--
ncbi_2335	3403	3051	2787	24294	23882	27757	19.64	18.18	18.53	157.18	156.68	153.42	18.7833	155.76	3.0518	0	0	FN1	fibronectin 1, transcript variant 8	Human Diseases;Environmental Information Processing;Human Diseases;Cellular Processes;Cellular Processes;Human Diseases;Human Diseases;Human Diseases;Human Diseases;Environmental Information Processing;Human Diseases	Cancer: overview;Signal transduction;Infectious disease: viral;Cell motility;Cellular community - eukaryotes;Cancer: overview;Endocrine and metabolic disease;Infectious disease: parasitic;Cancer: specific types;Signaling molecules and interaction;Infectious disease: bacterial	ko05200//Pathways in cancer;ko04151//PI3K-Akt signaling pathway;ko05165//Human papillomavirus infection;ko04810//Regulation of actin cytoskeleton;ko04510//Focal adhesion;ko05205//Proteoglycans in cancer;ko04933//AGE-RAGE signaling pathway in diabetic complications;ko05146//Amoebiasis;ko05222//Small cell lung cancer;ko04512//ECM-receptor interaction;ko05100//Bacterial invasion of epithelial cells	K05717;K05717;K05717;K05717;K05717;K05717;K05717;K05717;K05717;K05717;K05717	GO:0005576//extracellular region;GO:0005576//extracellular region;GO:0005576//extracellular region;GO:0005577//fibrinogen complex;GO:0005604//basement membrane;GO:0005615//extracellular space;GO:0005615//extracellular space;GO:0005788//endoplasmic reticulum lumen;GO:0005793//endoplasmic reticulum-Golgi intermediate compartment;GO:0016324//apical plasma membrane;GO:0031012//extracellular matrix;GO…	GO:0002020//protease binding;GO:0005102//signaling receptor binding;GO:0005178//integrin binding;GO:0005178//integrin binding;GO:0005178//integrin binding;GO:0005201//extracellular matrix structural constituent;GO:0005201//extracellular matrix structural constituent;GO:0005201//extracellular matrix structural constituent;GO:0005515//protein binding;GO:0005518//collagen binding;GO:0008022//protein…	GO:0001525//angiogenesis;GO:0001932//regulation of protein phosphorylation;GO:0002576//platelet degranulation;GO:0006953//acute-phase response;GO:0007044//cell-substrate junction assembly;GO:0007155//cell adhesion;GO:0007161//calcium-independent cell-matrix adhesion;GO:0008284//positive regulation of cell proliferation;GO:0008360//regulation of cell shape;GO:0009611//response to wounding;GO:00106…	--
ncbi_23406	686	596	557	10975	10980	13764	17.23	15.59	16.26	312.06	317.15	334.8	16.36	321.337	4.29584	0	0	COTL1	coactosin like F-actin binding protein 1	-	-	-	-	GO:0005576//extracellular region;GO:0005634//nucleus;GO:0005856//cytoskeleton;GO:0034774//secretory granule lumen;GO:0070062//extracellular exosome;GO:1904813//ficolin-1-rich granule lumen	GO:0003779//actin binding;GO:0005515//protein binding;GO:0019899//enzyme binding	GO:0008150//biological_process;GO:0043312//neutrophil degranulation;GO:0050832//defense response to fungus	--
ncbi_23428	2926	2730	2482	73	66	84	42.94	41.75	42.3	0.99	0.98	0.99	42.33	0.986667	-5.42297	0	0	SLC7A8	solute carrier family 7 member 8, transcript variant 3	Organismal Systems	Digestive system	ko04974//Protein digestion and absorption	K13781	GO:0005737//cytoplasm;GO:0005886//plasma membrane;GO:0005886//plasma membrane;GO:0005887//integral component of plasma membrane;GO:0016323//basolateral plasma membrane	GO:0005515//protein binding;GO:0015101//organic cation transmembrane transporter activity;GO:0015171//amino acid transmembrane transporter activity;GO:0015171//amino acid transmembrane transporter activity;GO:0015171//amino acid transmembrane transporter activity;GO:0015175//neutral amino acid transmembrane transporter activity;GO:0015179//L-amino acid transmembrane transporter activity;GO:001953…	GO:0003333//amino acid transmembrane transport;GO:0006520//cellular amino acid metabolic process;GO:0006865//amino acid transport;GO:0006865//amino acid transport;GO:0009636//response to toxic substance;GO:0015695//organic cation transport;GO:0015804//neutral amino acid transport;GO:0015804//neutral amino acid transport;GO:0050900//leukocyte migration;GO:0055065//metal ion homeostasis;GO:1901998/…	--
ncbi_23446	4868	4735	4273	1002	982	1107	57.69	57.35	60.13	12.85	12.74	11.61	58.39	12.4	-2.23538	0	0	SLC44A1	solute carrier family 44 member 1, transcript variant 2	Human Diseases	Cancer: overview	ko05231//Choline metabolism in cancer	K06515	GO:0005654//nucleoplasm;GO:0005739//mitochondrion;GO:0005741//mitochondrial outer membrane;GO:0005886//plasma membrane;GO:0016020//membrane;GO:0016021//integral component of membrane;GO:0070062//extracellular exosome	GO:0015220//choline transmembrane transporter activity	GO:0006656//phosphatidylcholine biosynthetic process;GO:0015871//choline transport;GO:0042426//choline catabolic process;GO:0055085//transmembrane transport	--
ncbi_23471	2697	2602	2285	13493	14559	14342	40.63	40.95	40.05	230.42	252.46	209.35	40.5433	230.743	2.50875	0	0	TRAM1	translocation associated membrane protein 1, transcript variant 2	Genetic Information Processing	Folding, sorting and degradation	ko04141//Protein processing in endoplasmic reticulum	K14010	GO:0005783//endoplasmic reticulum;GO:0005791//rough endoplasmic reticulum;GO:0016021//integral component of membrane;GO:0030176//integral component of endoplasmic reticulum membrane	GO:0005515//protein binding;GO:0038023//signaling receptor activity	GO:0006613//cotranslational protein targeting to membrane;GO:0006616//SRP-dependent cotranslational protein targeting to membrane, translocation;GO:0016032//viral process	--
ncbi_23499	2588	2511	2228	8548	7968	9360	6.8	6.84	6.79	25.08	23.75	23.53	6.81	24.12	1.8245	0	0	MACF1	microtubule-actin crosslinking factor 1	-	-	-	-	GO:0005737//cytoplasm;GO:0005737//cytoplasm;GO:0005794//Golgi apparatus;GO:0005856//cytoskeleton;GO:0005874//microtubule;GO:0005874//microtubule;GO:0005882//intermediate filament;GO:0005886//plasma membrane;GO:0015629//actin cytoskeleton;GO:0016020//membrane;GO:0032587//ruffle membrane	GO:0003723//RNA binding;GO:0003779//actin binding;GO:0005198//structural molecule activity;GO:0005509//calcium ion binding;GO:0005515//protein binding;GO:0016887//ATPase activity;GO:0045296//cadherin binding;GO:0051011//microtubule minus-end binding;GO:0051015//actin filament binding;GO:0051015//actin filament binding	GO:0010632//regulation of epithelial cell migration;GO:0016055//Wnt signaling pathway;GO:0030177//positive regulation of Wnt signaling pathway;GO:0030334//regulation of cell migration;GO:0032886//regulation of microtubule-based process;GO:0032886//regulation of microtubule-based process;GO:0042060//wound healing;GO:0042060//wound healing;GO:0043001//Golgi to plasma membrane protein transport;GO:0…	--
ncbi_23522	837	786	678	5322	5052	6035	5.11	4.95	4.7	35.58	34.56	34.69	4.92	34.9433	2.82829	0	0	KAT6B	lysine acetyltransferase 6B, transcript variant 2	-	-	-	-	GO:0000123//histone acetyltransferase complex;GO:0000786//nucleosome;GO:0000790//nuclear chromatin;GO:0005634//nucleus;GO:0005634//nucleus;GO:0005654//nucleoplasm;GO:0070776//MOZ/MORF histone acetyltransferase complex;GO:0070776//MOZ/MORF histone acetyltransferase complex	GO:0003677//DNA binding;GO:0004402//histone acetyltransferase activity;GO:0004402//histone acetyltransferase activity;GO:0005515//protein binding;GO:0008134//transcription factor binding;GO:0010485//H4 histone acetyltransferase activity;GO:0016407//acetyltransferase activity;GO:0042393//histone binding;GO:0046872//metal ion binding	GO:0006334//nucleosome assembly;GO:0006355//regulation of transcription, DNA-templated;GO:0016573//histone acetylation;GO:0043966//histone H3 acetylation;GO:0043966//histone H3 acetylation;GO:0043967//histone H4 acetylation;GO:0045892//negative regulation of transcription, DNA-templated;GO:0045892//negative regulation of transcription, DNA-templated;GO:0045893//positive regulation of transcriptio…	--
ncbi_23600	3435	3525	2988	486	489	538	48.69	52.07	49.02	7.89	8.08	7.38	49.9267	7.78333	-2.68135	0	0	AMACR	alpha-methylacyl-CoA racemase, transcript variant 3	Metabolism;Cellular Processes;Metabolism	Global and overview maps;Transport and catabolism;Lipid metabolism	ko01100//Metabolic pathways;ko04146//Peroxisome;ko00120//Primary bile acid biosynthesis	K01796;K01796;K01796	GO:0005737//cytoplasm;GO:0005739//mitochondrion;GO:0005777//peroxisome;GO:0005782//peroxisomal matrix;GO:0005829//cytosol;GO:0005886//plasma membrane;GO:0043231//intracellular membrane-bounded organelle	GO:0005102//signaling receptor binding;GO:0008111//alpha-methylacyl-CoA racemase activity;GO:0008111//alpha-methylacyl-CoA racemase activity;GO:0008111//alpha-methylacyl-CoA racemase activity	GO:0006625//protein targeting to peroxisome;GO:0006699//bile acid biosynthetic process;GO:0006699//bile acid biosynthetic process;GO:0008206//bile acid metabolic process;GO:0033540//fatty acid beta-oxidation using acyl-CoA oxidase	--
ncbi_23603	1481	1474	1326	8911	8693	10257	18.17	18.64	19	122.45	121.3	120.69	18.6033	121.48	2.70709	0	0	CORO1C	coronin 1C, transcript variant 1	-	-	-	-	GO:0005925//focal adhesion;GO:0005925//focal adhesion;GO:0005938//cell cortex;GO:0010008//endosome membrane;GO:0015629//actin cytoskeleton;GO:0016328//lateral plasma membrane;GO:0016600//flotillin complex;GO:0030017//sarcomere;GO:0030027//lamellipodium;GO:0031982//vesicle;GO:0032587//ruffle membrane;GO:0042383//sarcolemma;GO:0045202//synapse	GO:0005515//protein binding;GO:0048365//Rac GTPase binding;GO:0051015//actin filament binding;GO:0051015//actin filament binding	GO:0001755//neural crest cell migration;GO:0001755//neural crest cell migration;GO:0001932//regulation of protein phosphorylation;GO:0001933//negative regulation of protein phosphorylation;GO:0006909//phagocytosis;GO:0007015//actin filament organization;GO:0007165//signal transduction;GO:0010632//regulation of epithelial cell migration;GO:0010633//negative regulation of epithelial cell migration;…	--
ncbi_23645	156	147	133	1838	1853	2336	3.06	3	3.03	40.79	41.78	44.35	3.03	42.3067	3.8035	0	0	PPP1R15A	protein phosphatase 1 regulatory subunit 15A	Genetic Information Processing	Folding, sorting and degradation	ko04141//Protein processing in endoplasmic reticulum	K14019	GO:0000164//protein phosphatase type 1 complex;GO:0000164//protein phosphatase type 1 complex;GO:0005737//cytoplasm;GO:0005737//cytoplasm;GO:0005739//mitochondrion;GO:0005741//mitochondrial outer membrane;GO:0005783//endoplasmic reticulum;GO:0005783//endoplasmic reticulum;GO:0005789//endoplasmic reticulum membrane;GO:0005794//Golgi apparatus;GO:0005829//cytosol;GO:0016020//membrane	GO:0005515//protein binding;GO:0008157//protein phosphatase 1 binding;GO:0008157//protein phosphatase 1 binding;GO:0019888//protein phosphatase regulator activity;GO:0019888//protein phosphatase regulator activity;GO:0019901//protein kinase binding;GO:0072542//protein phosphatase activator activity	GO:0006915//apoptotic process;GO:0006974//cellular response to DNA damage stimulus;GO:0007050//cell cycle arrest;GO:0032058//positive regulation of translational initiation in response to stress;GO:0032515//negative regulation of phosphoprotein phosphatase activity;GO:0032516//positive regulation of phosphoprotein phosphatase activity;GO:0032516//positive regulation of phosphoprotein phosphatase …	--
ncbi_23648	5071	4823	4451	894	796	1120	97.06	99.49	101.94	19.88	18.78	21.8	99.4967	20.1533	-2.30363	0	0	SSBP3	single stranded DNA binding protein 3, transcript variant 3	-	-	-	-	GO:0005634//nucleus;GO:0005667//transcription factor complex	GO:0000978//RNA polymerase II proximal promoter sequence-specific DNA binding;GO:0003697//single-stranded DNA binding;GO:0005515//protein binding	GO:0002244//hematopoietic progenitor cell differentiation;GO:0008284//positive regulation of cell proliferation;GO:0021501//prechordal plate formation;GO:0021547//midbrain-hindbrain boundary initiation;GO:0045944//positive regulation of transcription by RNA polymerase II;GO:0048382//mesendoderm development;GO:0060322//head development;GO:0060323//head morphogenesis;GO:0065003//protein-containing …	--
ncbi_2495	44272	40747	36822	91889	89923	118075	1683.01	1613.41	1626.55	3954.25	3930.87	4346.66	1640.99	4077.26	1.31303	0	0	FTH1	ferritin heavy chain 1	Cellular Processes;Organismal Systems;Cellular Processes	Cell growth and death;Digestive system;Cell growth and death	ko04217//Necroptosis;ko04978//Mineral absorption;ko04216//Ferroptosis	K00522;K00522;K00522	GO:0005576//extracellular region;GO:0005634//nucleus;GO:0005737//cytoplasm;GO:0005829//cytosol;GO:0008043//intracellular ferritin complex;GO:0044754//autolysosome;GO:0070062//extracellular exosome;GO:1904724//tertiary granule lumen;GO:1904813//ficolin-1-rich granule lumen	GO:0004322//ferroxidase activity;GO:0005506//iron ion binding;GO:0005515//protein binding;GO:0008198//ferrous iron binding;GO:0008199//ferric iron binding;GO:0042802//identical protein binding	GO:0006826//iron ion transport;GO:0006879//cellular iron ion homeostasis;GO:0006880//intracellular sequestering of iron ion;GO:0006880//intracellular sequestering of iron ion;GO:0006955//immune response;GO:0008285//negative regulation of cell proliferation;GO:0043312//neutrophil degranulation;GO:0048147//negative regulation of fibroblast proliferation;GO:0055114//oxidation-reduction process	--
ncbi_2512	2542	2729	2319	9252	9441	12507	131.54	148.51	141.76	560.37	580.62	647.46	140.603	596.15	2.08404	0	0	FTL	ferritin light chain	Cellular Processes;Organismal Systems;Cellular Processes	Cell growth and death;Digestive system;Cell growth and death	ko04217//Necroptosis;ko04978//Mineral absorption;ko04216//Ferroptosis	K13625;K13625;K13625	GO:0005576//extracellular region;GO:0005737//cytoplasm;GO:0005829//cytosol;GO:0008043//intracellular ferritin complex;GO:0016020//membrane;GO:0035578//azurophil granule lumen;GO:0044754//autolysosome;GO:0070062//extracellular exosome	GO:0004322//ferroxidase activity;GO:0005506//iron ion binding;GO:0005506//iron ion binding;GO:0005515//protein binding;GO:0008198//ferrous iron binding;GO:0008199//ferric iron binding;GO:0042802//identical protein binding;GO:0042802//identical protein binding	GO:0006826//iron ion transport;GO:0006879//cellular iron ion homeostasis;GO:0006880//intracellular sequestering of iron ion;GO:0043312//neutrophil degranulation;GO:0055072//iron ion homeostasis;GO:0055114//oxidation-reduction process	--
ncbi_2530	570	547	446	9043	8958	10469	5.6	5.98	5.25	101.95	102.59	101.41	5.61	101.983	4.18419	0	0	FUT8	fucosyltransferase 8, transcript variant 4	Metabolism;Human Diseases;Metabolism;Metabolism	Global and overview maps;Cancer: overview;Glycan biosynthesis and metabolism;Glycan biosynthesis and metabolism	ko01100//Metabolic pathways;ko05202//Transcriptional misregulation in cancer;ko00510//N-Glycan biosynthesis;ko00533//Glycosaminoglycan biosynthesis - keratan sulfate	K00717;K00717;K00717;K00717	GO:0000139//Golgi membrane;GO:0005794//Golgi apparatus;GO:0005829//cytosol;GO:0016020//membrane;GO:0016021//integral component of membrane;GO:0032580//Golgi cisterna membrane;GO:0070062//extracellular exosome	GO:0008424//glycoprotein 6-alpha-L-fucosyltransferase activity;GO:0008424//glycoprotein 6-alpha-L-fucosyltransferase activity;GO:0017124//SH3 domain binding;GO:0046921//alpha-(1->6)-fucosyltransferase activity	GO:0001701//in utero embryonic development;GO:0006487//protein N-linked glycosylation;GO:0006491//N-glycan processing;GO:0007179//transforming growth factor beta receptor signaling pathway;GO:0007229//integrin-mediated signaling pathway;GO:0007585//respiratory gaseous exchange;GO:0009312//oligosaccharide biosynthetic process;GO:0010468//regulation of gene expression;GO:0016477//cell migration;GO:…	--
ncbi_256987	25194	24545	21646	381	437	452	182.4	185.2	182.04	3.11	3.73	3.16	183.213	3.33333	-5.78042	0	0	SERINC5	serine incorporator 5, transcript variant 3	-	-	-	-	GO:0005794//Golgi apparatus;GO:0005886//plasma membrane;GO:0005886//plasma membrane;GO:0016021//integral component of membrane;GO:0043209//myelin sheath;GO:0048471//perinuclear region of cytoplasm;GO:0070062//extracellular exosome	-	GO:0006564//L-serine biosynthetic process;GO:0006658//phosphatidylserine metabolic process;GO:0006665//sphingolipid metabolic process;GO:0008654//phospholipid biosynthetic process;GO:0009597//detection of virus;GO:0016032//viral process;GO:0042552//myelination;GO:0045087//innate immune response;GO:0051607//defense response to virus;GO:1904219//positive regulation of CDP-diacylglycerol-serine O-ph…	--
ncbi_258010	5209	5308	4421	615	682	740	75.65	80.33	74.58	21.62	15.15	26.61	76.8533	21.1267	-1.86304	0	0	SVIP	small VCP interacting protein, transcript variant 1	Genetic Information Processing	Folding, sorting and degradation	ko04141//Protein processing in endoplasmic reticulum	K14014	GO:0000139//Golgi membrane;GO:0005789//endoplasmic reticulum membrane;GO:0005886//plasma membrane;GO:0030667//secretory granule membrane;GO:0030868//smooth endoplasmic reticulum membrane;GO:0031225//anchored component of membrane;GO:0070062//extracellular exosome;GO:0070821//tertiary granule membrane	GO:0005515//protein binding;GO:0043621//protein self-association;GO:0051117//ATPase binding	GO:0010508//positive regulation of autophagy;GO:0031333//negative regulation of protein complex assembly;GO:0043312//neutrophil degranulation;GO:1903061//positive regulation of protein lipidation;GO:1903070//negative regulation of ER-associated ubiquitin-dependent protein catabolic process;GO:1904153//negative regulation of retrograde protein transport, ER to cytosol;GO:1904240//negative regulati…	--
ncbi_25825	22	32	21	2866	2878	3597	0.3	0.58	0.37	48.06	46.97	51.41	0.416667	48.8133	6.87224	0	0	BACE2	beta-site APP-cleaving enzyme 2, transcript variant a	Human Diseases	Neurodegenerative disease	ko05010//Alzheimer disease	K07747	GO:0005768//endosome;GO:0005783//endoplasmic reticulum;GO:0005794//Golgi apparatus;GO:0005794//Golgi apparatus;GO:0005802//trans-Golgi network;GO:0005886//plasma membrane;GO:0016020//membrane;GO:0016021//integral component of membrane;GO:0031045//dense core granule	GO:0001540//amyloid-beta binding;GO:0004190//aspartic-type endopeptidase activity;GO:0004190//aspartic-type endopeptidase activity	GO:0006508//proteolysis;GO:0006508//proteolysis;GO:0006509//membrane protein ectodomain proteolysis;GO:0006509//membrane protein ectodomain proteolysis;GO:0006509//membrane protein ectodomain proteolysis;GO:0016486//peptide hormone processing;GO:0030163//protein catabolic process;GO:0042593//glucose homeostasis;GO:0042985//negative regulation of amyloid precursor protein biosynthetic process;GO:0…	--
ncbi_25893	32	21	25	2215	2174	2605	0.29	0.2	0.26	22.71	22.64	22.85	0.25	22.7333	6.50674	0	0	TRIM58	tripartite motif containing 58	-	-	-	-	-	GO:0003674//molecular_function;GO:0008270//zinc ion binding;GO:0045504//dynein heavy chain binding;GO:0045505//dynein intermediate chain binding;GO:0061630//ubiquitin protein ligase activity	GO:0000209//protein polyubiquitination;GO:0006511//ubiquitin-dependent protein catabolic process;GO:0008150//biological_process;GO:0051865//protein autoubiquitination;GO:0061931//positive regulation of erythrocyte enucleation;GO:1902838//regulation of nuclear migration along microtubule	--
ncbi_2590	3777	3650	3307	7561	7450	9054	39.46	39.71	40.23	89.48	89.59	91.63	39.8	90.2333	1.18089	0	0	GALNT2	polypeptide N-acetylgalactosaminyltransferase 2, transcript variant 2	Metabolism;Metabolism	Global and overview maps;Glycan biosynthesis and metabolism	ko01100//Metabolic pathways;ko00512//Mucin type O-glycan biosynthesis	K00710;K00710	GO:0000139//Golgi membrane;GO:0005576//extracellular region;GO:0005789//endoplasmic reticulum membrane;GO:0005794//Golgi apparatus;GO:0005794//Golgi apparatus;GO:0005794//Golgi apparatus;GO:0005795//Golgi stack;GO:0016020//membrane;GO:0030173//integral component of Golgi membrane;GO:0032580//Golgi cisterna membrane;GO:0048471//perinuclear region of cytoplasm	GO:0004653//polypeptide N-acetylgalactosaminyltransferase activity;GO:0005515//protein binding;GO:0030145//manganese ion binding;GO:0030246//carbohydrate binding	GO:0002378//immunoglobulin biosynthetic process;GO:0006493//protein O-linked glycosylation;GO:0016266//O-glycan processing;GO:0016266//O-glycan processing;GO:0018242//protein O-linked glycosylation via serine;GO:0018243//protein O-linked glycosylation via threonine	--
ncbi_25932	2510	2645	2306	13035	13168	12887	26.45	29.03	28.23	155.48	159.55	131.49	27.9033	148.84	2.41525	0	0	CLIC4	chloride intracellular channel 4	-	-	-	-	GO:0005634//nucleus;GO:0005737//cytoplasm;GO:0005739//mitochondrion;GO:0005739//mitochondrion;GO:0005813//centrosome;GO:0005829//cytosol;GO:0005886//plasma membrane;GO:0005902//microvillus;GO:0005911//cell-cell junction;GO:0009986//cell surface;GO:0015629//actin cytoskeleton;GO:0015630//microtubule cytoskeleton;GO:0016363//nuclear matrix;GO:0030496//midbody;GO:0030659//cytoplasmic vesicle membran…	GO:0005244//voltage-gated ion channel activity;GO:0005254//chloride channel activity;GO:0005515//protein binding	GO:0001525//angiogenesis;GO:0001886//endothelial cell morphogenesis;GO:0006821//chloride transport;GO:0007035//vacuolar acidification;GO:0009566//fertilization;GO:0030154//cell differentiation;GO:0030216//keratinocyte differentiation;GO:0030336//negative regulation of cell migration;GO:0034765//regulation of ion transmembrane transport;GO:0035088//establishment or maintenance of apical/basal cell…	--
ncbi_25934	5622	5428	4960	352	296	362	149.67	150.52	153.45	10.61	9.07	9.33	151.213	9.67	-3.96693	0	0	NIPSNAP3A	nipsnap homolog 3A, transcript variant 2	-	-	-	-	GO:0005634//nucleus;GO:0005739//mitochondrion;GO:0005829//cytosol	GO:0005515//protein binding	-	--
ncbi_25937	14	19	9	7111	7056	7826	0.13	0.19	0.1	73.6	74.14	69.27	0.14	72.3367	9.01316	0	0	WWTR1	WW domain containing transcription regulator 1, transcript variant 2	Environmental Information Processing;Environmental Information Processing	Signal transduction;Signal transduction	ko04390//Hippo signaling pathway;ko04392//Hippo signaling pathway - multiple species	K16820;K16820	GO:0005634//nucleus;GO:0005634//nucleus;GO:0005634//nucleus;GO:0005654//nucleoplasm;GO:0005654//nucleoplasm;GO:0005667//transcription factor complex;GO:0005737//cytoplasm;GO:0005737//cytoplasm;GO:0005829//cytosol;GO:0005829//cytosol;GO:0016604//nuclear body	GO:0003713//transcription coactivator activity;GO:0003713//transcription coactivator activity;GO:0003713//transcription coactivator activity;GO:0003714//transcription corepressor activity;GO:0005515//protein binding;GO:0042803//protein homodimerization activity	GO:0000122//negative regulation of transcription by RNA polymerase II;GO:0001649//osteoblast differentiation;GO:0001894//tissue homeostasis;GO:0001933//negative regulation of protein phosphorylation;GO:0003015//heart process;GO:0006355//regulation of transcription, DNA-templated;GO:0006367//transcription initiation from RNA polymerase II promoter;GO:0006469//negative regulation of protein kinase …	--
ncbi_25966	949	936	904	6328	6126	7240	7.46	7.39	8.07	56.1	55.23	54.09	7.64	55.14	2.85145	0	0	C2CD2	C2 calcium dependent domain containing 2, transcript variant 1	-	-	-	-	GO:0005634//nucleus;GO:0005829//cytosol;GO:0016021//integral component of membrane	-	-	--
ncbi_25976	414	388	328	2579	2492	2928	4.91	4.68	4.42	34.78	34.14	33.4	4.67	34.1067	2.86856	0	0	TIPARP	TCDD inducible poly(ADP-ribose) polymerase, transcript variant 1	-	-	-	-	GO:0005634//nucleus	GO:0003950//NAD+ ADP-ribosyltransferase activity;GO:0035326//enhancer binding;GO:0046872//metal ion binding;GO:1990404//protein ADP-ribosylase activity	GO:0001570//vasculogenesis;GO:0001822//kidney development;GO:0006471//protein ADP-ribosylation;GO:0008209//androgen metabolic process;GO:0008210//estrogen metabolic process;GO:0008585//female gonad development;GO:0009791//post-embryonic development;GO:0010629//negative regulation of gene expression;GO:0030097//hemopoiesis;GO:0045732//positive regulation of protein catabolic process;GO:0048008//pl…	--
ncbi_26010	736	660	614	4552	4665	5339	15.01	14	14.82	98.59	103.73	99.38	14.61	100.567	2.78312	0	0	SPATS2L	spermatogenesis associated serine rich 2 like, transcript variant 2	-	-	-	-	GO:0005634//nucleus;GO:0005730//nucleolus;GO:0005737//cytoplasm;GO:0005829//cytosol;GO:0032991//protein-containing complex	GO:0003723//RNA binding	-	--
ncbi_26115	626	573	510	2602	2624	3092	2.45	2.38	2.31	11.59	11.85	11.92	2.38	11.7867	2.30812	0	0	TANC2	tetratricopeptide repeat, ankyrin repeat and coiled-coil containing 2	-	-	-	-	GO:0098978//glutamatergic synapse;GO:0099092//postsynaptic density, intracellular component	-	GO:0001701//in utero embryonic development	--
ncbi_26121	759	738	770	3299	3199	3975	17.2	17.24	19.99	84.36	82.17	86.56	18.1433	84.3633	2.21718	0	0	PRPF31	pre-mRNA processing factor 31	Genetic Information Processing	Transcription	ko03040//Spliceosome	K12844	GO:0005634//nucleus;GO:0005654//nucleoplasm;GO:0005684//U2-type spliceosomal complex;GO:0005687//U4 snRNP;GO:0005687//U4 snRNP;GO:0005690//U4atac snRNP;GO:0005690//U4atac snRNP;GO:0015030//Cajal body;GO:0016607//nuclear speck;GO:0046540//U4/U6 x U5 tri-snRNP complex;GO:0071005//U2-type precatalytic spliceosome;GO:0071339//MLL1 complex	GO:0003723//RNA binding;GO:0005515//protein binding;GO:0030621//U4 snRNA binding;GO:0030622//U4atac snRNA binding;GO:0043021//ribonucleoprotein complex binding;GO:0070990//snRNP binding	GO:0000244//spliceosomal tri-snRNP complex assembly;GO:0000244//spliceosomal tri-snRNP complex assembly;GO:0000398//mRNA splicing, via spliceosome;GO:0000398//mRNA splicing, via spliceosome;GO:0000398//mRNA splicing, via spliceosome;GO:0000398//mRNA splicing, via spliceosome;GO:0048254//snoRNA localization;GO:0071166//ribonucleoprotein complex localization	--
ncbi_261729	38479	37607	32591	378	365	463	273.39	275.31	265.49	3.32	3.11	3.57	271.397	3.33333	-6.34729	0	0	STEAP2	STEAP2 metalloreductase, transcript variant 2	Organismal Systems	Digestive system	ko04978//Mineral absorption	K14738	GO:0005768//endosome;GO:0005769//early endosome;GO:0005829//cytosol;GO:0005886//plasma membrane;GO:0005886//plasma membrane;GO:0010008//endosome membrane;GO:0030140//trans-Golgi network transport vesicle;GO:0030173//integral component of Golgi membrane	GO:0008823//cupric reductase activity;GO:0046872//metal ion binding;GO:0052851//ferric-chelate reductase (NADPH) activity	GO:0006893//Golgi to plasma membrane transport;GO:0006897//endocytosis;GO:0009725//response to hormone;GO:0015677//copper ion import;GO:0045055//regulated exocytosis;GO:0055072//iron ion homeostasis;GO:0055114//oxidation-reduction process;GO:0098706//ferric iron import across cell outer membrane	--
ncbi_262	15512	15782	13741	3294	3239	3835	211.9	224.52	218.11	50.93	50.92	50.74	218.177	50.8633	-2.1008	0	0	AMD1	adenosylmethionine decarboxylase 1, transcript variant 3	Metabolism;Metabolism;Metabolism	Global and overview maps;Amino acid metabolism;Amino acid metabolism	ko01100//Metabolic pathways;ko00330//Arginine and proline metabolism;ko00270//Cysteine and methionine metabolism	K01611;K01611;K01611	GO:0005829//cytosol;GO:0005829//cytosol	GO:0004014//adenosylmethionine decarboxylase activity;GO:0004014//adenosylmethionine decarboxylase activity;GO:0019810//putrescine binding	GO:0006557//S-adenosylmethioninamine biosynthetic process;GO:0006595//polyamine metabolic process;GO:0006597//spermine biosynthetic process;GO:0008295//spermidine biosynthetic process;GO:0046500//S-adenosylmethionine metabolic process	--
ncbi_26227	9572	9233	8449	1449	1377	1878	221.8	222.83	227.55	38.02	36.7	42.17	224.06	38.9633	-2.5237	0	0	PHGDH	phosphoglycerate dehydrogenase	Metabolism;Metabolism;Metabolism;Metabolism	Global and overview maps;Global and overview maps;Global and overview maps;Amino acid metabolism	ko01100//Metabolic pathways;ko01200//Carbon metabolism;ko01230//Biosynthesis of amino acids;ko00260//Glycine, serine and threonine metabolism	K00058;K00058;K00058;K00058	GO:0005829//cytosol;GO:0070062//extracellular exosome	GO:0004617//phosphoglycerate dehydrogenase activity;GO:0009055//electron transfer activity;GO:0030060//L-malate dehydrogenase activity;GO:0051287//NAD binding	GO:0006520//cellular amino acid metabolic process;GO:0006541//glutamine metabolic process;GO:0006544//glycine metabolic process;GO:0006564//L-serine biosynthetic process;GO:0006566//threonine metabolic process;GO:0007420//brain development;GO:0009448//gamma-aminobutyric acid metabolic process;GO:0010468//regulation of gene expression;GO:0019530//taurine metabolic process;GO:0021510//spinal cord d…	--
ncbi_2624	5653	5498	5149	300	316	396	76.27	77.38	80.92	4.63	4.92	5.2	78.19	4.91667	-3.99123	0	0	GATA2	GATA binding protein 2, transcript variant 1	-	-	-	-	GO:0005634//nucleus;GO:0005634//nucleus;GO:0005654//nucleoplasm;GO:0005654//nucleoplasm;GO:0005737//cytoplasm;GO:0032991//protein-containing complex	GO:0000978//RNA polymerase II proximal promoter sequence-specific DNA binding;GO:0000980//RNA polymerase II distal enhancer sequence-specific DNA binding;GO:0000981//DNA-binding transcription factor activity, RNA polymerase II-specific;GO:0000981//DNA-binding transcription factor activity, RNA polymerase II-specific;GO:0000981//DNA-binding transcription factor activity, RNA polymerase II-specific…	GO:0000122//negative regulation of transcription by RNA polymerase II;GO:0001655//urogenital system development;GO:0001709//cell fate determination;GO:0001764//neuron migration;GO:0001892//embryonic placenta development;GO:0006351//transcription, DNA-templated;GO:0006909//phagocytosis;GO:0007204//positive regulation of cytosolic calcium ion concentration;GO:0007596//blood coagulation;GO:0010628//…	zf-GATA
ncbi_26298	27330	26517	23693	73	79	115	234.92	237.46	236.64	0.72	0.79	0.96	236.34	0.823333	-8.16517	0	0	EHF	ETS homologous factor, transcript variant 3	-	-	-	-	GO:0005634//nucleus;GO:0005634//nucleus;GO:0005654//nucleoplasm;GO:0005794//Golgi apparatus	GO:0000978//RNA polymerase II proximal promoter sequence-specific DNA binding;GO:0000981//DNA-binding transcription factor activity, RNA polymerase II-specific;GO:0000981//DNA-binding transcription factor activity, RNA polymerase II-specific;GO:0000981//DNA-binding transcription factor activity, RNA polymerase II-specific;GO:0000981//DNA-binding transcription factor activity, RNA polymerase II-sp…	GO:0006357//regulation of transcription by RNA polymerase II;GO:0006366//transcription by RNA polymerase II;GO:0007275//multicellular organism development;GO:0008283//cell proliferation;GO:0030154//cell differentiation;GO:0030855//epithelial cell differentiation;GO:0045893//positive regulation of transcription, DNA-templated;GO:0045944//positive regulation of transcription by RNA polymerase II;GO…	ETS
ncbi_26509	48	24	25	20051	19540	22207	0.33	0.17	0.2	154.18	152.64	145.91	0.233333	150.91	9.33708	0	0	MYOF	myoferlin, transcript variant 1	-	-	-	-	GO:0005635//nuclear envelope;GO:0005886//plasma membrane;GO:0005901//caveola;GO:0016021//integral component of membrane;GO:0030659//cytoplasmic vesicle membrane;GO:0031410//cytoplasmic vesicle;GO:0031965//nuclear membrane;GO:0043231//intracellular membrane-bounded organelle;GO:0070062//extracellular exosome	GO:0005515//protein binding;GO:0005543//phospholipid binding;GO:0005543//phospholipid binding	GO:0001778//plasma membrane repair;GO:0006071//glycerol metabolic process;GO:0006936//muscle contraction;GO:0007520//myoblast fusion;GO:0008015//blood circulation;GO:0030947//regulation of vascular endothelial growth factor receptor signaling pathway;GO:0033292//T-tubule organization;GO:0034605//cellular response to heat;GO:0048747//muscle fiber development	--
ncbi_2665	9972	9571	8591	2467	2323	2841	193.37	193.22	193.55	54.16	51.83	53.39	193.38	53.1267	-1.86393	0	0	GDI2	GDP dissociation inhibitor 2, transcript variant 2	-	-	-	-	GO:0005576//extracellular region;GO:0005737//cytoplasm;GO:0005737//cytoplasm;GO:0005794//Golgi apparatus;GO:0005829//cytosol;GO:0005925//focal adhesion;GO:0016020//membrane;GO:0031982//vesicle;GO:0034774//secretory granule lumen;GO:0035578//azurophil granule lumen;GO:0045202//synapse;GO:0070062//extracellular exosome	GO:0003723//RNA binding;GO:0005093//Rab GDP-dissociation inhibitor activity;GO:0005096//GTPase activator activity;GO:0005515//protein binding;GO:0017137//Rab GTPase binding	GO:0007165//signal transduction;GO:0007264//small GTPase mediated signal transduction;GO:0015031//protein transport;GO:0016192//vesicle-mediated transport;GO:0043312//neutrophil degranulation;GO:0043547//positive regulation of GTPase activity;GO:0051056//regulation of small GTPase mediated signal transduction	--
ncbi_26872	7039	6700	5863	529	455	613	250.47	248.32	242.42	21.31	18.62	21.12	247.07	20.35	-3.60182	0	0	STEAP1	STEAP family member 1	Organismal Systems	Digestive system	ko04978//Mineral absorption	K14737	GO:0005768//endosome;GO:0005886//plasma membrane;GO:0005887//integral component of plasma membrane;GO:0005911//cell-cell junction;GO:0010008//endosome membrane;GO:0016020//membrane	GO:0015267//channel activity;GO:0016491//oxidoreductase activity;GO:0046872//metal ion binding	GO:0006811//ion transport;GO:0055072//iron ion homeostasis;GO:0055085//transmembrane transport;GO:0055114//oxidation-reduction process	--
ncbi_26985	3351	3031	2947	13521	13685	15230	29.94	28.18	30.54	136.67	140.53	131.82	29.5533	136.34	2.20582	0	0	AP3M1	adaptor related protein complex 3 mu 1 subunit, transcript variant 4	Cellular Processes	Transport and catabolism	ko04142//Lysosome	K12398	GO:0005764//lysosome;GO:0005765//lysosomal membrane;GO:0005794//Golgi apparatus;GO:0030131//clathrin adaptor complex;GO:0030659//cytoplasmic vesicle membrane;GO:1904115//axon cytoplasm	GO:0005515//protein binding;GO:0017137//Rab GTPase binding	GO:0006622//protein targeting to lysosome;GO:0008089//anterograde axonal transport;GO:0016032//viral process;GO:0016192//vesicle-mediated transport;GO:0048490//anterograde synaptic vesicle transport	--
ncbi_27161	1964	1897	1757	5984	5741	6740	6.33	6.35	6.58	21.77	21.21	20.97	6.42	21.3167	1.73134	0	0	AGO2	argonaute 2, RISC catalytic component, transcript variant 2	-	-	-	-	GO:0000932//P-body;GO:0005634//nucleus;GO:0005634//nucleus;GO:0005654//nucleoplasm;GO:0005654//nucleoplasm;GO:0005737//cytoplasm;GO:0005829//cytosol;GO:0005844//polysome;GO:0005845//mRNA cap binding complex;GO:0016020//membrane;GO:0016442//RISC complex;GO:0016442//RISC complex;GO:0016442//RISC complex;GO:0030054//cell junction;GO:0030425//dendrite;GO:0035068//micro-ribonucleoprotein complex;GO:00…	GO:0000340//RNA 7-methylguanosine cap binding;GO:0000993//RNA polymerase II complex binding;GO:0001047//core promoter binding;GO:0003723//RNA binding;GO:0003725//double-stranded RNA binding;GO:0003727//single-stranded RNA binding;GO:0003743//translation initiation factor activity;GO:0004521//endoribonuclease activity;GO:0004521//endoribonuclease activity;GO:0005515//protein binding;GO:0008022//pr…	GO:0006412//translation;GO:0006413//translational initiation;GO:0007223//Wnt signaling pathway, calcium modulating pathway;GO:0009791//post-embryonic development;GO:0010501//RNA secondary structure unwinding;GO:0010501//RNA secondary structure unwinding;GO:0010586//miRNA metabolic process;GO:0010628//positive regulation of gene expression;GO:0010629//negative regulation of gene expression;GO:0030…	--
ncbi_27242	498	473	417	7516	7421	8758	6.39	6.71	6.55	112.75	112.73	114.37	6.55	113.283	4.1123	0	0	TNFRSF21	TNF receptor superfamily member 21	Environmental Information Processing	Signaling molecules and interaction	ko04060//Cytokine-cytokine receptor interaction	K05157	GO:0005737//cytoplasm;GO:0005886//plasma membrane;GO:0005887//integral component of plasma membrane;GO:0005887//integral component of plasma membrane;GO:0030424//axon;GO:0031226//intrinsic component of plasma membrane	-	GO:0001783//B cell apoptotic process;GO:0002250//adaptive immune response;GO:0002250//adaptive immune response;GO:0006915//apoptotic process;GO:0006959//humoral immune response;GO:0006959//humoral immune response;GO:0007413//axonal fasciculation;GO:0019216//regulation of lipid metabolic process;GO:0030889//negative regulation of B cell proliferation;GO:0030889//negative regulation of B cell proli…	--
ncbi_2770	6613	6829	6128	608	604	621	93.16	100.2	100.29	9.69	9.78	8.47	97.8833	9.31333	-3.39369	0	0	GNAI1	G protein subunit alpha i1, transcript variant 2	Human Diseases;Human Diseases;Environmental Information Processing;Environmental Information Processing;Organismal Systems;Human Diseases;Organismal Systems;Environmental Information Processing;Human Diseases;Organismal Systems;Organismal Systems;Organismal Systems;Human Diseases;Environmental Information Processing;Organismal Systems;Organismal Systems;Organismal Systems;Organismal Systems;Envir…	Cancer: overview;Infectious disease: viral;Signal transduction;Signal transduction;Immune system;Substance dependence;Development and regeneration;Signal transduction;Endocrine and metabolic disease;Endocrine system;Nervous system;Circulatory system;Neurodegenerative disease;Signal transduction;Endocrine system;Nervous system;Endocrine system;Immune system;Signal transduction;Nervous system;Nervo…	ko05200//Pathways in cancer;ko05163//Human cytomegalovirus infection;ko04015//Rap1 signaling pathway;ko04024//cAMP signaling pathway;ko04062//Chemokine signaling pathway;ko05034//Alcoholism;ko04360//Axon guidance;ko04022//cGMP-PKG signaling pathway;ko04934//Cushing syndrome;ko04921//Oxytocin signaling pathway;ko04723//Retrograde endocannabinoid signaling;ko04261//Adrenergic signaling in cardiomyo…	K04630;K04630;K04630;K04630;K04630;K04630;K04630;K04630;K04630;K04630;K04630;K04630;K04630;K04630;K04630;K04630;K04630;K04630;K04630;K04630;K04630;K04630;K04630;K04630;K04630;K04630;K04630;K04630;K04630;K04630;K04630;K04630;K04630;K04630;K04630;K04630;K04630;K04630	GO:0005634//nucleus;GO:0005730//nucleolus;GO:0005737//cytoplasm;GO:0005765//lysosomal membrane;GO:0005813//centrosome;GO:0005834//heterotrimeric G-protein complex;GO:0005886//plasma membrane;GO:0005886//plasma membrane;GO:0030496//midbody;GO:0045121//membrane raft;GO:0070062//extracellular exosome;GO:0099738//cell cortex region	GO:0000287//magnesium ion binding;GO:0001664//G protein-coupled receptor binding;GO:0001664//G protein-coupled receptor binding;GO:0003924//GTPase activity;GO:0003924//GTPase activity;GO:0003924//GTPase activity;GO:0005515//protein binding;GO:0005525//GTP binding;GO:0019003//GDP binding;GO:0031683//G-protein beta/gamma-subunit complex binding;GO:0031821//G protein-coupled serotonin receptor bindi…	GO:0006457//protein folding;GO:0007049//cell cycle;GO:0007186//G protein-coupled receptor signaling pathway;GO:0007186//G protein-coupled receptor signaling pathway;GO:0007188//adenylate cyclase-modulating G protein-coupled receptor signaling pathway;GO:0007193//adenylate cyclase-inhibiting G protein-coupled receptor signaling pathway;GO:0043434//response to peptide hormone;GO:0043949//regulation…	--
ncbi_2771	1616	1647	1444	4972	4823	6017	33.31	35.38	34.63	116.08	114.45	120.15	34.44	116.893	1.76304	0	0	GNAI2	G protein subunit alpha i2, transcript variant 2	Human Diseases;Human Diseases;Environmental Information Processing;Environmental Information Processing;Organismal Systems;Human Diseases;Organismal Systems;Environmental Information Processing;Human Diseases;Organismal Systems;Organismal Systems;Organismal Systems;Human Diseases;Environmental Information Processing;Organismal Systems;Organismal Systems;Organismal Systems;Organismal Systems;Envir…	Cancer: overview;Infectious disease: viral;Signal transduction;Signal transduction;Immune system;Substance dependence;Development and regeneration;Signal transduction;Endocrine and metabolic disease;Endocrine system;Nervous system;Circulatory system;Neurodegenerative disease;Signal transduction;Endocrine system;Nervous system;Endocrine system;Immune system;Signal transduction;Nervous system;Nervo…	ko05200//Pathways in cancer;ko05163//Human cytomegalovirus infection;ko04015//Rap1 signaling pathway;ko04024//cAMP signaling pathway;ko04062//Chemokine signaling pathway;ko05034//Alcoholism;ko04360//Axon guidance;ko04022//cGMP-PKG signaling pathway;ko04934//Cushing syndrome;ko04921//Oxytocin signaling pathway;ko04723//Retrograde endocannabinoid signaling;ko04261//Adrenergic signaling in cardiomyo…	K04630;K04630;K04630;K04630;K04630;K04630;K04630;K04630;K04630;K04630;K04630;K04630;K04630;K04630;K04630;K04630;K04630;K04630;K04630;K04630;K04630;K04630;K04630;K04630;K04630;K04630;K04630;K04630;K04630;K04630;K04630;K04630;K04630;K04630;K04630;K04630;K04630;K04630	GO:0005654//nucleoplasm;GO:0005737//cytoplasm;GO:0005813//centrosome;GO:0005829//cytosol;GO:0005834//heterotrimeric G-protein complex;GO:0005886//plasma membrane;GO:0005886//plasma membrane;GO:0016020//membrane;GO:0030425//dendrite;GO:0030496//midbody;GO:0044297//cell body;GO:0045121//membrane raft;GO:0070062//extracellular exosome;GO:1903561//extracellular vesicle	GO:0001664//G protein-coupled receptor binding;GO:0003924//GTPase activity;GO:0005515//protein binding;GO:0005525//GTP binding;GO:0031683//G-protein beta/gamma-subunit complex binding;GO:0046872//metal ion binding	GO:0001973//adenosine receptor signaling pathway;GO:0006457//protein folding;GO:0007049//cell cycle;GO:0007165//signal transduction;GO:0007186//G protein-coupled receptor signaling pathway;GO:0007188//adenylate cyclase-modulating G protein-coupled receptor signaling pathway;GO:0007189//adenylate cyclase-activating G protein-coupled receptor signaling pathway;GO:0007193//adenylate cyclase-inhibiti…	--
ncbi_28231	1082	1150	1065	8700	8751	10386	15.17	17.13	17.55	139.3	142.33	143.19	16.6167	141.607	3.09119	0	0	SLCO4A1	solute carrier organic anion transporter family member 4A1	-	-	-	-	GO:0005886//plasma membrane;GO:0005887//integral component of plasma membrane	GO:0015347//sodium-independent organic anion transmembrane transporter activity;GO:0015349//thyroid hormone transmembrane transporter activity	GO:0043252//sodium-independent organic anion transport;GO:0043252//sodium-independent organic anion transport;GO:0055085//transmembrane transport;GO:0070327//thyroid hormone transport	--
ncbi_283349	4764	4751	4221	524	544	661	64.5	66.62	65.86	7.96	8.46	8.66	65.66	8.36	-2.97344	0	0	RASSF3	Ras association domain family member 3, transcript variant 1	-	-	-	-	GO:0005829//cytosol;GO:0005874//microtubule;GO:0005886//plasma membrane	GO:0005515//protein binding;GO:0042802//identical protein binding	GO:0007165//signal transduction;GO:0042981//regulation of apoptotic process	--
ncbi_283987	4520	4373	4066	380	347	486	63.32	63.76	66.13	6.04	5.59	6.6	64.4033	6.07667	-3.40578	0	0	HID1	HID1 domain containing	-	-	-	-	GO:0000138//Golgi trans cisterna;GO:0000138//Golgi trans cisterna;GO:0005737//cytoplasm;GO:0005794//Golgi apparatus;GO:0005797//Golgi medial cisterna;GO:0005797//Golgi medial cisterna;GO:0005829//cytosol;GO:0005881//cytoplasmic microtubule;GO:0016020//membrane;GO:0070062//extracellular exosome;GO:0090498//extrinsic component of Golgi membrane	GO:0005515//protein binding	GO:0006886//intracellular protein transport	--
ncbi_2872	6566	6411	6114	1174	1145	1330	107.67	111.54	118.09	26.16	24.49	23.66	112.433	24.77	-2.1824	0	0	MKNK2	MAP kinase interacting serine/threonine kinase 2, transcript variant 1	Environmental Information Processing;Organismal Systems;Environmental Information Processing	Signal transduction;Endocrine system;Signal transduction	ko04010//MAPK signaling pathway;ko04910//Insulin signaling pathway;ko04066//HIF-1 signaling pathway	K04372;K04372;K04372	GO:0005634//nucleus;GO:0005654//nucleoplasm;GO:0005737//cytoplasm;GO:0016604//nuclear body;GO:0016605//PML body	GO:0004674//protein serine/threonine kinase activity;GO:0004683//calmodulin-dependent protein kinase activity;GO:0005515//protein binding;GO:0005516//calmodulin binding;GO:0005524//ATP binding;GO:0009931//calcium-dependent protein serine/threonine kinase activity;GO:0046872//metal ion binding	GO:0006417//regulation of translation;GO:0006468//protein phosphorylation;GO:0007166//cell surface receptor signaling pathway;GO:0018105//peptidyl-serine phosphorylation;GO:0030097//hemopoiesis;GO:0035556//intracellular signal transduction;GO:0035556//intracellular signal transduction;GO:0046777//protein autophosphorylation;GO:0071243//cellular response to arsenic-containing substance;GO:0097192/…	--
ncbi_288	14190	13956	12132	2052	1969	2121	83.64	86.04	83.51	13.31	12.94	11.78	84.3967	12.6767	-2.73501	0	0	ANK3	ankyrin 3, transcript variant 2	Human Diseases	Cancer: overview	ko05205//Proteoglycans in cancer	K10380	GO:0005764//lysosome;GO:0005783//endoplasmic reticulum;GO:0005794//Golgi apparatus;GO:0005829//cytosol;GO:0005886//plasma membrane;GO:0005886//plasma membrane;GO:0005923//bicellular tight junction;GO:0009925//basal plasma membrane;GO:0009986//cell surface;GO:0014704//intercalated disc;GO:0014731//spectrin-associated cytoskeleton;GO:0016020//membrane;GO:0016323//basolateral plasma membrane;GO:0016…	GO:0005200//structural constituent of cytoskeleton;GO:0005515//protein binding;GO:0008092//cytoskeletal protein binding;GO:0030507//spectrin binding;GO:0030674//protein binding, bridging;GO:0044325//ion channel binding;GO:0044325//ion channel binding;GO:0045296//cadherin binding	GO:0000281//mitotic cytokinesis;GO:0006888//ER to Golgi vesicle-mediated transport;GO:0007009//plasma membrane organization;GO:0007016//cytoskeletal anchoring at plasma membrane;GO:0007165//signal transduction;GO:0007409//axonogenesis;GO:0007528//neuromuscular junction development;GO:0010628//positive regulation of gene expression;GO:0010650//positive regulation of cell communication by electrica…	--
ncbi_2887	9071	8770	7881	1297	1384	1635	85.44	85.8	85.8	14.11	15.19	14.91	85.68	14.7367	-2.53955	0	0	GRB10	growth factor receptor bound protein 10, transcript variant 2	Environmental Information Processing	Signal transduction	ko04150//mTOR signaling pathway	K20064	GO:0005737//cytoplasm;GO:0005829//cytosol;GO:0005886//plasma membrane;GO:0032991//protein-containing complex	GO:0005070//SH3/SH2 adaptor activity;GO:0005158//insulin receptor binding;GO:0005158//insulin receptor binding;GO:0005515//protein binding	GO:0007411//axon guidance;GO:0008286//insulin receptor signaling pathway;GO:0030178//negative regulation of Wnt signaling pathway;GO:0030178//negative regulation of Wnt signaling pathway;GO:0030949//positive regulation of vascular endothelial growth factor receptor signaling pathway;GO:0046325//negative regulation of glucose import;GO:0046627//negative regulation of insulin receptor signaling pat…	--
ncbi_2896	1286	1203	1096	8120	7802	10216	25.58	24.96	25.34	182.38	177.96	196.51	25.2933	185.617	2.8755	0	0	GRN	granulin precursor	-	-	-	-	GO:0005576//extracellular region;GO:0005576//extracellular region;GO:0005615//extracellular space;GO:0005764//lysosome;GO:0005765//lysosomal membrane;GO:0005768//endosome;GO:0005770//late endosome;GO:0005783//endoplasmic reticulum;GO:0005794//Golgi apparatus;GO:0005802//trans-Golgi network;GO:0005886//plasma membrane;GO:0016020//membrane;GO:0035578//azurophil granule lumen;GO:0070062//extracellul…	GO:0003723//RNA binding;GO:0005125//cytokine activity;GO:0005515//protein binding;GO:0008083//growth factor activity;GO:0051087//chaperone binding	GO:0002265//astrocyte activation involved in immune response;GO:0002282//microglial cell activation involved in immune response;GO:0007040//lysosome organization;GO:0007041//lysosomal transport;GO:0007041//lysosomal transport;GO:0007042//lysosomal lumen acidification;GO:0007165//signal transduction;GO:0010595//positive regulation of endothelial cell migration;GO:0030335//positive regulation of ce…	--
ncbi_28996	5237	5094	4782	13481	12975	15645	16.09	16.3	17.09	46.86	45.83	46.5	16.4933	46.3967	1.49214	0	0	HIPK2	homeodomain interacting protein kinase 2, transcript variant 2	Cellular Processes	Cell growth and death	ko04218//Cellular senescence	K08826	GO:0005634//nucleus;GO:0005654//nucleoplasm;GO:0005737//cytoplasm;GO:0016604//nuclear body;GO:0016604//nuclear body;GO:0016605//PML body;GO:0090575//RNA polymerase II transcription factor complex	GO:0001102//RNA polymerase II activating transcription factor binding;GO:0003713//transcription coactivator activity;GO:0003714//transcription corepressor activity;GO:0004672//protein kinase activity;GO:0004674//protein serine/threonine kinase activity;GO:0004674//protein serine/threonine kinase activity;GO:0004674//protein serine/threonine kinase activity;GO:0005515//protein binding;GO:0005524//…	GO:0000122//negative regulation of transcription by RNA polymerase II;GO:0001654//eye development;GO:0006468//protein phosphorylation;GO:0006978//DNA damage response, signal transduction by p53 class mediator resulting in transcription of p21 class mediator;GO:0007179//transforming growth factor beta receptor signaling pathway;GO:0007224//smoothened signaling pathway;GO:0007628//adult walking beh…	--
ncbi_29128	1448	1476	1344	4758	4548	5664	17.08	18.14	18.45	63.69	61.69	64.78	17.89	63.3867	1.82503	0	0	UHRF1	ubiquitin like with PHD and ring finger domains 1, transcript variant 1	-	-	-	-	GO:0000790//nuclear chromatin;GO:0000790//nuclear chromatin;GO:0000791//euchromatin;GO:0000792//heterochromatin;GO:0005634//nucleus;GO:0005657//replication fork;GO:0005720//nuclear heterochromatin;GO:0016363//nuclear matrix	GO:0000987//proximal promoter sequence-specific DNA binding;GO:0004842//ubiquitin-protein transferase activity;GO:0005515//protein binding;GO:0008270//zinc ion binding;GO:0008327//methyl-CpG binding;GO:0031493//nucleosomal histone binding;GO:0035064//methylated histone binding;GO:0042393//histone binding;GO:0042802//identical protein binding;GO:0044729//hemi-methylated DNA-binding;GO:0061630//ubi…	GO:0000122//negative regulation of transcription by RNA polymerase II;GO:0006281//DNA repair;GO:0006511//ubiquitin-dependent protein catabolic process;GO:0007049//cell cycle;GO:0010216//maintenance of DNA methylation;GO:0010216//maintenance of DNA methylation;GO:0010390//histone monoubiquitination;GO:0010390//histone monoubiquitination;GO:0016567//protein ubiquitination;GO:0016574//histone ubiqui…	--
ncbi_2966	10342	10133	8957	392	492	525	273.46	282.36	278.96	11.07	14.67	12.76	278.26	12.8333	-4.43847	0	0	GTF2H2	general transcription factor IIH subunit 2	Human Diseases;Genetic Information Processing;Genetic Information Processing	Cancer: overview;Replication and repair;Transcription	ko05203//Viral carcinogenesis;ko03420//Nucleotide excision repair;ko03022//Basal transcription factors	K03142;K03142;K03142	GO:0000438//core TFIIH complex portion of holo TFIIH complex;GO:0000439//transcription factor TFIIH core complex;GO:0005634//nucleus;GO:0005654//nucleoplasm;GO:0005669//transcription factor TFIID complex;GO:0005675//transcription factor TFIIH holo complex;GO:0005675//transcription factor TFIIH holo complex;GO:0016607//nuclear speck	GO:0003676//nucleic acid binding;GO:0004672//protein kinase activity;GO:0005515//protein binding;GO:0008094//DNA-dependent ATPase activity;GO:0008270//zinc ion binding;GO:0008353//RNA polymerase II CTD heptapeptide repeat kinase activity;GO:0016251//RNA polymerase II general transcription initiation factor activity;GO:0047485//protein N-terminus binding	GO:0000717//nucleotide-excision repair, DNA duplex unwinding;GO:0002031//G protein-coupled receptor internalization;GO:0006283//transcription-coupled nucleotide-excision repair;GO:0006289//nucleotide-excision repair;GO:0006293//nucleotide-excision repair, preincision complex stabilization;GO:0006294//nucleotide-excision repair, preincision complex assembly;GO:0006295//nucleotide-excision repair, …	--
ncbi_29894	1968	1941	1797	5746	5647	7104	20.4	20.95	21.62	67.43	67.35	71.32	20.99	68.7	1.71061	0	0	CPSF1	cleavage and polyadenylation specific factor 1	Genetic Information Processing	Translation	ko03015//mRNA surveillance pathway	K14401	GO:0005634//nucleus;GO:0005654//nucleoplasm;GO:0005654//nucleoplasm;GO:0005847//mRNA cleavage and polyadenylation specificity factor complex;GO:0005847//mRNA cleavage and polyadenylation specificity factor complex	GO:0005515//protein binding;GO:0019899//enzyme binding;GO:0035925//mRNA 3'-UTR AU-rich region binding	GO:0000398//mRNA splicing, via spliceosome;GO:0006369//termination of RNA polymerase II transcription;GO:0006378//mRNA polyadenylation;GO:0006378//mRNA polyadenylation;GO:0006388//tRNA splicing, via endonucleolytic cleavage and ligation;GO:0006406//mRNA export from nucleus;GO:0031124//mRNA 3'-end processing;GO:0098789//pre-mRNA cleavage required for polyadenylation	--
ncbi_30001	1275	1169	1045	8962	8770	9637	10.83	10.33	10.31	86.13	85.64	79.22	10.49	83.6633	2.99558	0	0	ERO1A	endoplasmic reticulum oxidoreductase 1 alpha	Genetic Information Processing;Human Diseases	Folding, sorting and degradation;Infectious disease: bacterial	ko04141//Protein processing in endoplasmic reticulum;ko05110//Vibrio cholerae infection	K10950;K10950	GO:0005783//endoplasmic reticulum;GO:0005788//endoplasmic reticulum lumen;GO:0005789//endoplasmic reticulum membrane;GO:0016020//membrane;GO:0030425//dendrite;GO:0043231//intracellular membrane-bounded organelle	GO:0003756//protein disulfide isomerase activity;GO:0005515//protein binding;GO:0015035//protein disulfide oxidoreductase activity;GO:0016491//oxidoreductase activity;GO:0016671//oxidoreductase activity, acting on a sulfur group of donors, disulfide as acceptor	GO:0006457//protein folding;GO:0006464//cellular protein modification process;GO:0009266//response to temperature stimulus;GO:0010260//animal organ senescence;GO:0019471//4-hydroxyproline metabolic process;GO:0022417//protein maturation by protein folding;GO:0030198//extracellular matrix organization;GO:0030968//endoplasmic reticulum unfolded protein response;GO:0034599//cellular response to oxid…	--
ncbi_30011	510	443	430	2346	2268	2741	6.96	6.32	6.94	39.22	39.27	39.73	6.74	39.4067	2.54762	0	0	SH3KBP1	SH3 domain containing kinase binding protein 1, transcript variant 2	Cellular Processes	Transport and catabolism	ko04144//Endocytosis	K12470	GO:0005737//cytoplasm;GO:0005829//cytosol;GO:0005856//cytoskeleton;GO:0005886//plasma membrane;GO:0005911//cell-cell junction;GO:0005925//focal adhesion;GO:0030139//endocytic vesicle;GO:0030659//cytoplasmic vesicle membrane;GO:0043005//neuron projection;GO:0045202//synapse	GO:0005515//protein binding;GO:0017124//SH3 domain binding	GO:0006897//endocytosis;GO:0006915//apoptotic process;GO:0007010//cytoskeleton organization;GO:0007015//actin filament organization;GO:0007267//cell-cell signaling;GO:0007411//axon guidance;GO:0008360//regulation of cell shape;GO:0016477//cell migration;GO:0042059//negative regulation of epidermal growth factor receptor signaling pathway;GO:0061024//membrane organization	--
ncbi_3005	3519	3287	2967	8261	7675	9645	70.56	68.65	69.13	187.51	176.97	187.28	69.4467	183.92	1.4051	0	0	H1F0	H1 histone family member 0	-	-	-	-	GO:0000786//nucleosome;GO:0000790//nuclear chromatin;GO:0005634//nucleus;GO:0005634//nucleus;GO:0005654//nucleoplasm;GO:0005719//nuclear euchromatin;GO:0005794//Golgi apparatus;GO:0015629//actin cytoskeleton;GO:0016604//nuclear body;GO:0017053//transcriptional repressor complex	GO:0003680//AT DNA binding;GO:0003690//double-stranded DNA binding;GO:0003723//RNA binding;GO:0005515//protein binding;GO:0031490//chromatin DNA binding;GO:0031492//nucleosomal DNA binding	GO:0000122//negative regulation of transcription by RNA polymerase II;GO:0006309//apoptotic DNA fragmentation;GO:0006334//nucleosome assembly;GO:0006342//chromatin silencing;GO:0006355//regulation of transcription, DNA-templated;GO:0016584//nucleosome positioning;GO:0030261//chromosome condensation;GO:0031936//negative regulation of chromatin silencing;GO:0045910//negative regulation of DNA recom…	--
ncbi_3006	3669	3500	3102	423	401	511	234.18	232.68	230.06	30.56	29.43	31.58	232.307	30.5233	-2.92805	0	0	HIST1H1C	histone cluster 1 H1 family member c	-	-	-	-	GO:0000786//nucleosome;GO:0000790//nuclear chromatin;GO:0005634//nucleus;GO:0005634//nucleus;GO:0005719//nuclear euchromatin;GO:0005719//nuclear euchromatin;GO:0035327//transcriptionally active chromatin	GO:0003690//double-stranded DNA binding;GO:0003723//RNA binding;GO:0005515//protein binding;GO:0031490//chromatin DNA binding;GO:0031492//nucleosomal DNA binding	GO:0000122//negative regulation of transcription by RNA polymerase II;GO:0006334//nucleosome assembly;GO:0006355//regulation of transcription, DNA-templated;GO:0016584//nucleosome positioning;GO:0030261//chromosome condensation;GO:0031936//negative regulation of chromatin silencing;GO:0045910//negative regulation of DNA recombination;GO:0080182//histone H3-K4 trimethylation;GO:0098532//histone H3…	--
ncbi_301	30	23	33	4308	4146	5024	0.91	0.74	1.17	148.48	145.25	148.15	0.94	147.293	7.29182	0	0	ANXA1	annexin A1	-	-	-	-	GO:0001533//cornified envelope;GO:0001891//phagocytic cup;GO:0005576//extracellular region;GO:0005615//extracellular space;GO:0005615//extracellular space;GO:0005615//extracellular space;GO:0005634//nucleus;GO:0005654//nucleoplasm;GO:0005737//cytoplasm;GO:0005737//cytoplasm;GO:0005768//endosome;GO:0005829//cytosol;GO:0005884//actin filament;GO:0005886//plasma membrane;GO:0005886//plasma membrane;…	GO:0003697//single-stranded DNA binding;GO:0003727//single-stranded RNA binding;GO:0005102//signaling receptor binding;GO:0005198//structural molecule activity;GO:0005509//calcium ion binding;GO:0005515//protein binding;GO:0005543//phospholipid binding;GO:0005544//calcium-dependent phospholipid binding;GO:0005544//calcium-dependent phospholipid binding;GO:0019834//phospholipase A2 inhibitor activ…	GO:0001780//neutrophil homeostasis;GO:0002250//adaptive immune response;GO:0002548//monocyte chemotaxis;GO:0002685//regulation of leukocyte migration;GO:0002685//regulation of leukocyte migration;GO:0006909//phagocytosis;GO:0006909//phagocytosis;GO:0006954//inflammatory response;GO:0006954//inflammatory response;GO:0007165//signal transduction;GO:0007166//cell surface receptor signaling pathway;G…	--
ncbi_302	36	15	18	47568	46043	56637	1.11	0.51	0.67	1600.51	1574.37	1631.51	0.763333	1602.13	11.0354	0	0	ANXA2	annexin A2, transcript variant 2	-	-	-	-	GO:0001726//ruffle;GO:0005576//extracellular region;GO:0005576//extracellular region;GO:0005604//basement membrane;GO:0005615//extracellular space;GO:0005615//extracellular space;GO:0005634//nucleus;GO:0005634//nucleus;GO:0005737//cytoplasm;GO:0005737//cytoplasm;GO:0005765//lysosomal membrane;GO:0005768//endosome;GO:0005769//early endosome;GO:0005811//lipid droplet;GO:0005829//cytosol;GO:0005886/…	GO:0001786//phosphatidylserine binding;GO:0002020//protease binding;GO:0002020//protease binding;GO:0003723//RNA binding;GO:0005262//calcium channel activity;GO:0005509//calcium ion binding;GO:0005515//protein binding;GO:0005515//protein binding;GO:0005544//calcium-dependent phospholipid binding;GO:0005544//calcium-dependent phospholipid binding;GO:0005546//phosphatidylinositol-4,5-bisphosphate b…	GO:0001525//angiogenesis;GO:0001525//angiogenesis;GO:0001765//membrane raft assembly;GO:0001765//membrane raft assembly;GO:0001921//positive regulation of receptor recycling;GO:0001921//positive regulation of receptor recycling;GO:0001934//positive regulation of protein phosphorylation;GO:0003417//growth plate cartilage development;GO:0006900//vesicle budding from membrane;GO:0006900//vesicle bud…	--
ncbi_3021	6341	6225	5590	15094	14666	16860	103.55	105.88	106.07	279.02	275.4	266.62	105.167	273.68	1.37981	0	0	H3F3B	H3 histone family member 3B	Human Diseases;Human Diseases;Human Diseases	Cancer: overview;Substance dependence;Immune disease	ko05202//Transcriptional misregulation in cancer;ko05034//Alcoholism;ko05322//Systemic lupus erythematosus	K11253;K11253;K11253	GO:0000228//nuclear chromosome;GO:0000784//nuclear chromosome, telomeric region;GO:0000786//nucleosome;GO:0000786//nucleosome;GO:0000788//nuclear nucleosome;GO:0001740//Barr body;GO:0005576//extracellular region;GO:0005634//nucleus;GO:0005634//nucleus;GO:0005634//nucleus;GO:0005654//nucleoplasm;GO:0032991//protein-containing complex;GO:0070062//extracellular exosome	GO:0000979//RNA polymerase II core promoter sequence-specific DNA binding;GO:0000980//RNA polymerase II distal enhancer sequence-specific DNA binding;GO:0005515//protein binding;GO:0031492//nucleosomal DNA binding;GO:0031492//nucleosomal DNA binding;GO:0046982//protein heterodimerization activity	GO:0000183//chromatin silencing at rDNA;GO:0001649//osteoblast differentiation;GO:0006334//nucleosome assembly;GO:0006334//nucleosome assembly;GO:0006336//DNA replication-independent nucleosome assembly;GO:0006997//nucleus organization;GO:0007286//spermatid development;GO:0007338//single fertilization;GO:0007566//embryo implantation;GO:0007596//blood coagulation;GO:0008283//cell proliferation;GO:…	--
ncbi_3038	69	52	46	9136	8905	10336	0.75	0.61	0.58	114.53	113.18	110.67	0.646667	112.793	7.44644	0	0	HAS3	hyaluronan synthase 3, transcript variant 3	-	-	-	-	GO:0005737//cytoplasm;GO:0005886//plasma membrane;GO:0005887//integral component of plasma membrane;GO:0016021//integral component of membrane;GO:0036117//hyaluranon cable	GO:0005515//protein binding;GO:0042802//identical protein binding;GO:0050501//hyaluronan synthase activity;GO:0050501//hyaluronan synthase activity	GO:0005975//carbohydrate metabolic process;GO:0030213//hyaluronan biosynthetic process;GO:0030213//hyaluronan biosynthetic process;GO:0030213//hyaluronan biosynthetic process;GO:0030213//hyaluronan biosynthetic process;GO:0045226//extracellular polysaccharide biosynthetic process;GO:0045226//extracellular polysaccharide biosynthetic process;GO:0045893//positive regulation of transcription, DNA-te…	--
ncbi_308	2640	2353	2203	13620	12989	15613	77.14	71.62	74.8	450.56	436.49	441.8	74.52	442.95	2.57144	0	0	ANXA5	annexin A5	-	-	-	-	GO:0005576//extracellular region;GO:0005737//cytoplasm;GO:0005829//cytosol;GO:0005925//focal adhesion;GO:0009897//external side of plasma membrane;GO:0016020//membrane;GO:0016020//membrane;GO:0062023//collagen-containing extracellular matrix;GO:0062023//collagen-containing extracellular matrix;GO:0070062//extracellular exosome;GO:0072563//endothelial microparticle	GO:0004859//phospholipase inhibitor activity;GO:0005388//calcium-transporting ATPase activity;GO:0005509//calcium ion binding;GO:0005515//protein binding;GO:0005515//protein binding;GO:0005543//phospholipid binding;GO:0005544//calcium-dependent phospholipid binding;GO:0005544//calcium-dependent phospholipid binding;GO:0008201//heparin binding;GO:0017046//peptide hormone binding;GO:0030971//recept…	GO:0002576//platelet degranulation;GO:0007165//signal transduction;GO:0007596//blood coagulation;GO:0010033//response to organic substance;GO:0030195//negative regulation of blood coagulation;GO:0043065//positive regulation of apoptotic process;GO:0043066//negative regulation of apoptotic process;GO:0043086//negative regulation of catalytic activity;GO:0051283//negative regulation of sequestering…	--
ncbi_3091	3805	3604	3262	26674	26083	29045	43.81	43.24	43.67	347.9	345.47	324.03	43.5733	339.133	2.96034	0	0	HIF1A	hypoxia inducible factor 1 alpha subunit, transcript variant 3	Human Diseases;Human Diseases;Human Diseases;Cellular Processes;Organismal Systems;Organismal Systems;Environmental Information Processing;Human Diseases;Human Diseases;Cellular Processes;Human Diseases	Cancer: overview;Cancer: overview;Infectious disease: viral;Transport and catabolism;Endocrine system;Immune system;Signal transduction;Cancer: overview;Cancer: specific types;Transport and catabolism;Cancer: overview	ko05200//Pathways in cancer;ko05205//Proteoglycans in cancer;ko05167//Kaposi sarcoma-associated herpesvirus infection;ko04140//Autophagy - animal;ko04919//Thyroid hormone signaling pathway;ko04659//Th17 cell differentiation;ko04066//HIF-1 signaling pathway;ko05231//Choline metabolism in cancer;ko05211//Renal cell carcinoma;ko04137//Mitophagy - animal;ko05230//Central carbon metabolism in cancer	K08268;K08268;K08268;K08268;K08268;K08268;K08268;K08268;K08268;K08268;K08268	GO:0000790//nuclear chromatin;GO:0005634//nucleus;GO:0005634//nucleus;GO:0005654//nucleoplasm;GO:0005654//nucleoplasm;GO:0005667//transcription factor complex;GO:0005737//cytoplasm;GO:0005829//cytosol;GO:0005829//cytosol;GO:0016604//nuclear body;GO:0016607//nuclear speck;GO:0031514//motile cilium;GO:0032991//protein-containing complex;GO:0090575//RNA polymerase II transcription factor complex;GO:…	GO:0000977//RNA polymerase II regulatory region sequence-specific DNA binding;GO:0000981//DNA-binding transcription factor activity, RNA polymerase II-specific;GO:0000981//DNA-binding transcription factor activity, RNA polymerase II-specific;GO:0000981//DNA-binding transcription factor activity, RNA polymerase II-specific;GO:0000981//DNA-binding transcription factor activity, RNA polymerase II-sp…	GO:0001525//angiogenesis;GO:0001666//response to hypoxia;GO:0001666//response to hypoxia;GO:0001755//neural crest cell migration;GO:0001837//epithelial to mesenchymal transition;GO:0001892//embryonic placenta development;GO:0001922//B-1 B cell homeostasis;GO:0001938//positive regulation of endothelial cell proliferation;GO:0001947//heart looping;GO:0002052//positive regulation of neuroblast proli…	Others
ncbi_3098	4895	4837	4357	12101	12052	14627	63.55	65.36	65.69	177.7	179.75	183.75	64.8667	180.4	1.47565	0	0	HK1	hexokinase 1, transcript variant 1	Metabolism;Organismal Systems;Metabolism;Environmental Information Processing;Metabolism;Human Diseases;Metabolism;Human Diseases;Organismal Systems;Metabolism;Metabolism;Metabolism;Metabolism	Global and overview maps;Endocrine system;Global and overview maps;Signal transduction;Carbohydrate metabolism;Cancer: overview;Carbohydrate metabolism;Endocrine and metabolic disease;Digestive system;Carbohydrate metabolism;Carbohydrate metabolism;Carbohydrate metabolism;Biosynthesis of other secondary metabolites	ko01100//Metabolic pathways;ko04910//Insulin signaling pathway;ko01200//Carbon metabolism;ko04066//HIF-1 signaling pathway;ko00010//Glycolysis / Gluconeogenesis;ko05230//Central carbon metabolism in cancer;ko00520//Amino sugar and nucleotide sugar metabolism;ko04930//Type II diabetes mellitus;ko04973//Carbohydrate digestion and absorption;ko00500//Starch and sucrose metabolism;ko00051//Fructose a…	K00844;K00844;K00844;K00844;K00844;K00844;K00844;K00844;K00844;K00844;K00844;K00844;K00844	GO:0005739//mitochondrion;GO:0005739//mitochondrion;GO:0005741//mitochondrial outer membrane;GO:0005829//cytosol;GO:0005829//cytosol;GO:0045121//membrane raft	GO:0004340//glucokinase activity;GO:0004396//hexokinase activity;GO:0005515//protein binding;GO:0005524//ATP binding;GO:0005536//glucose binding;GO:0008865//fructokinase activity;GO:0019158//mannokinase activity;GO:0042802//identical protein binding;GO:0042834//peptidoglycan binding	GO:0001678//cellular glucose homeostasis;GO:0002741//positive regulation of cytokine secretion involved in immune response;GO:0006096//glycolytic process;GO:0046835//carbohydrate phosphorylation;GO:0050718//positive regulation of interleukin-1 beta secretion;GO:0051156//glucose 6-phosphate metabolic process;GO:0061621//canonical glycolysis;GO:0072655//establishment of protein localization to mito…	--
ncbi_31	15188	14257	12789	2549	2431	2800	74.06	72.46	72.47	14.03	13.58	13.18	72.9967	13.5967	-2.42458	0	0	ACACA	acetyl-CoA carboxylase alpha, transcript variant 1	Metabolism;Organismal Systems;Environmental Information Processing;Organismal Systems;Metabolism;Metabolism;Metabolism;Metabolism	Global and overview maps;Endocrine system;Signal transduction;Endocrine system;Global and overview maps;Carbohydrate metabolism;Carbohydrate metabolism;Lipid metabolism	ko01100//Metabolic pathways;ko04910//Insulin signaling pathway;ko04152//AMPK signaling pathway;ko04922//Glucagon signaling pathway;ko01212//Fatty acid metabolism;ko00620//Pyruvate metabolism;ko00640//Propanoate metabolism;ko00061//Fatty acid biosynthesis	K11262;K11262;K11262;K11262;K11262;K11262;K11262;K11262	GO:0001650//fibrillar center;GO:0005829//cytosol;GO:0005829//cytosol;GO:0005829//cytosol;GO:0015629//actin cytoskeleton	GO:0003989//acetyl-CoA carboxylase activity;GO:0003989//acetyl-CoA carboxylase activity;GO:0004075//biotin carboxylase activity;GO:0005515//protein binding;GO:0005524//ATP binding;GO:0042802//identical protein binding;GO:0046872//metal ion binding	GO:0001894//tissue homeostasis;GO:0006084//acetyl-CoA metabolic process;GO:0006633//fatty acid biosynthetic process;GO:0006853//carnitine shuttle;GO:0019538//protein metabolic process;GO:0031325//positive regulation of cellular metabolic process;GO:0045540//regulation of cholesterol biosynthetic process;GO:0046949//fatty-acyl-CoA biosynthetic process;GO:0051289//protein homotetramerization;GO:005…	--
ncbi_310	4213	4022	3610	15627	15289	17549	89.42	87.4	88.2	372.22	369.13	357.76	88.34	366.37	2.05216	0	0	ANXA7	annexin A7, transcript variant 1	-	-	-	-	GO:0005634//nucleus;GO:0005634//nucleus;GO:0005635//nuclear envelope;GO:0005789//endoplasmic reticulum membrane;GO:0005829//cytosol;GO:0005886//plasma membrane;GO:0016020//membrane;GO:0042584//chromaffin granule membrane;GO:0042584//chromaffin granule membrane;GO:0062023//collagen-containing extracellular matrix;GO:0070062//extracellular exosome	GO:0003723//RNA binding;GO:0005178//integrin binding;GO:0005178//integrin binding;GO:0005509//calcium ion binding;GO:0005515//protein binding;GO:0005544//calcium-dependent phospholipid binding;GO:0042802//identical protein binding;GO:0048306//calcium-dependent protein binding;GO:0048306//calcium-dependent protein binding	GO:0006874//cellular calcium ion homeostasis;GO:0006914//autophagy;GO:0007599//hemostasis;GO:0008283//cell proliferation;GO:0008360//regulation of cell shape;GO:0009651//response to salt stress;GO:0009992//cellular water homeostasis;GO:0010629//negative regulation of gene expression;GO:0014070//response to organic cyclic compound;GO:0030855//epithelial cell differentiation;GO:0030855//epithelial …	--
ncbi_311	3085	2968	2609	9075	8791	10973	57.85	57.93	56.79	192.1	188.81	198.75	57.5233	193.22	1.74803	0	0	ANXA11	annexin A11, transcript variant a	-	-	-	-	GO:0005635//nuclear envelope;GO:0005635//nuclear envelope;GO:0005654//nucleoplasm;GO:0005654//nucleoplasm;GO:0005737//cytoplasm;GO:0005737//cytoplasm;GO:0005819//spindle;GO:0005829//cytosol;GO:0016020//membrane;GO:0030496//midbody;GO:0042470//melanosome;GO:0042581//specific granule;GO:0042582//azurophil granule;GO:0045335//phagocytic vesicle;GO:0062023//collagen-containing extracellular matrix;GO…	GO:0003723//RNA binding;GO:0005509//calcium ion binding;GO:0005515//protein binding;GO:0005515//protein binding;GO:0005544//calcium-dependent phospholipid binding;GO:0008429//phosphatidylethanolamine binding;GO:0023026//MHC class II protein complex binding;GO:0044548//S100 protein binding;GO:0044548//S100 protein binding;GO:0048306//calcium-dependent protein binding;GO:0048306//calcium-dependent …	GO:0006909//phagocytosis;GO:0006909//phagocytosis;GO:0032506//cytokinetic process;GO:0032506//cytokinetic process;GO:0051592//response to calcium ion;GO:0051592//response to calcium ion	--
ncbi_3133	818	737	612	2895	2862	3451	14.34	13.46	12.47	57.47	57.71	58.59	13.4233	57.9233	2.1094	0	0	HLA-E	major histocompatibility complex, class I, E	Human Diseases;Human Diseases;Cellular Processes;Human Diseases;Human Diseases;Human Diseases;Human Diseases;Human Diseases;Cellular Processes;Cellular Processes;Environmental Information Processing;Organismal Systems;Organismal Systems;Human Diseases;Human Diseases;Human Diseases;Human Diseases;Human Diseases	Infectious disease: viral;Infectious disease: viral;Transport and catabolism;Infectious disease: viral;Infectious disease: viral;Cancer: overview;Infectious disease: viral;Infectious disease: viral;Cell growth and death;Transport and catabolism;Signaling molecules and interaction;Immune system;Immune system;Cardiovascular disease;Immune disease;Endocrine and metabolic disease;Immune disease;Immun…	ko05165//Human papillomavirus infection;ko05166//Human T-cell leukemia virus 1 infection;ko04144//Endocytosis;ko05163//Human cytomegalovirus infection;ko05169//Epstein-Barr virus infection;ko05203//Viral carcinogenesis;ko05167//Kaposi sarcoma-associated herpesvirus infection;ko05168//Herpes simplex virus 1 infection;ko04218//Cellular senescence;ko04145//Phagosome;ko04514//Cell adhesion molecules;…	K06751;K06751;K06751;K06751;K06751;K06751;K06751;K06751;K06751;K06751;K06751;K06751;K06751;K06751;K06751;K06751;K06751;K06751	GO:0000139//Golgi membrane;GO:0005615//extracellular space;GO:0005886//plasma membrane;GO:0005886//plasma membrane;GO:0005886//plasma membrane;GO:0009897//external side of plasma membrane;GO:0009986//cell surface;GO:0012507//ER to Golgi transport vesicle membrane;GO:0030670//phagocytic vesicle membrane;GO:0031901//early endosome membrane;GO:0032398//MHC class Ib protein complex;GO:0042612//MHC cl…	GO:0005102//signaling receptor binding;GO:0005102//signaling receptor binding;GO:0005515//protein binding;GO:0030881//beta-2-microglobulin binding;GO:0030881//beta-2-microglobulin binding;GO:0042288//MHC class I protein binding;GO:0042605//peptide antigen binding;GO:0042605//peptide antigen binding;GO:0042605//peptide antigen binding;GO:0042608//T cell receptor binding;GO:0046703//natural killer …	GO:0001815//positive regulation of antibody-dependent cellular cytotoxicity;GO:0001916//positive regulation of T cell mediated cytotoxicity;GO:0001916//positive regulation of T cell mediated cytotoxicity;GO:0002250//adaptive immune response;GO:0002474//antigen processing and presentation of peptide antigen via MHC class I;GO:0002476//antigen processing and presentation of endogenous peptide antig…	--
ncbi_3159	3145	3114	2845	32980	32790	42976	74.06	76.36	78	872.4	880.59	975.13	76.14	909.373	3.57815	0	0	HMGA1	high mobility group AT-hook 1, transcript variant 8	-	-	-	-	GO:0005634//nucleus;GO:0005634//nucleus;GO:0005634//nucleus;GO:0005654//nucleoplasm;GO:0005667//transcription factor complex;GO:0005829//cytosol;GO:0005925//focal adhesion;GO:0035985//senescence-associated heterochromatin focus;GO:0090575//RNA polymerase II transcription factor complex	GO:0000981//DNA-binding transcription factor activity, RNA polymerase II-specific;GO:0000981//DNA-binding transcription factor activity, RNA polymerase II-specific;GO:0001158//enhancer sequence-specific DNA binding;GO:0003677//DNA binding;GO:0003680//AT DNA binding;GO:0003680//AT DNA binding;GO:0003680//AT DNA binding;GO:0003682//chromatin binding;GO:0003713//transcription coactivator activity;GO…	GO:0006268//DNA unwinding involved in DNA replication;GO:0006284//base-excision repair;GO:0006337//nucleosome disassembly;GO:0006355//regulation of transcription, DNA-templated;GO:0008285//negative regulation of cell proliferation;GO:0009615//response to virus;GO:0031936//negative regulation of chromatin silencing;GO:0035986//senescence-associated heterochromatin focus assembly;GO:0045892//negati…	HMGA
ncbi_3169	9668	9653	8447	1187	1226	1401	132.87	138.04	134.88	18.44	19.33	18.58	135.263	18.7833	-2.84825	0	0	FOXA1	forkhead box A1	-	-	-	-	GO:0001650//fibrillar center;GO:0005634//nucleus;GO:0005634//nucleus;GO:0005654//nucleoplasm;GO:0005654//nucleoplasm;GO:0005902//microvillus	GO:0000981//DNA-binding transcription factor activity, RNA polymerase II-specific;GO:0000981//DNA-binding transcription factor activity, RNA polymerase II-specific;GO:0000981//DNA-binding transcription factor activity, RNA polymerase II-specific;GO:0000981//DNA-binding transcription factor activity, RNA polymerase II-specific;GO:0001228//DNA-binding transcription activator activity, RNA polymeras…	GO:0000122//negative regulation of transcription by RNA polymerase II;GO:0006338//chromatin remodeling;GO:0006357//regulation of transcription by RNA polymerase II;GO:0007219//Notch signaling pathway;GO:0009653//anatomical structure morphogenesis;GO:0010719//negative regulation of epithelial to mesenchymal transition;GO:0021904//dorsal/ventral neural tube patterning;GO:0030154//cell differentiati…	Fork_head
ncbi_3241	716	680	642	4689	4754	6161	19.05	18.33	19.27	137.61	141.83	155.58	18.8833	145.007	2.94093	0	0	HPCAL1	hippocalcin like 1, transcript variant 3	-	-	-	-	GO:0016020//membrane	GO:0005509//calcium ion binding;GO:0005515//protein binding	-	--
ncbi_3295	13647	12792	11513	1900	1846	2074	236.87	231.33	232.31	37.36	36.86	34.87	233.503	36.3633	-2.68289	0	0	HSD17B4	hydroxysteroid 17-beta dehydrogenase 4, transcript variant 2	Metabolism;Cellular Processes;Metabolism	Global and overview maps;Transport and catabolism;Lipid metabolism	ko01100//Metabolic pathways;ko04146//Peroxisome;ko00120//Primary bile acid biosynthesis	K12405;K12405;K12405	GO:0005777//peroxisome;GO:0005777//peroxisome;GO:0005778//peroxisomal membrane;GO:0005782//peroxisomal matrix;GO:0005829//cytosol;GO:0016020//membrane	GO:0003857//3-hydroxyacyl-CoA dehydrogenase activity;GO:0005102//signaling receptor binding;GO:0016508//long-chain-enoyl-CoA hydratase activity;GO:0016853//isomerase activity;GO:0033989//3alpha,7alpha,12alpha-trihydroxy-5beta-cholest-24-enoyl-CoA hydratase activity;GO:0042803//protein homodimerization activity;GO:0044594//17-beta-hydroxysteroid dehydrogenase (NAD+) activity	GO:0000038//very long-chain fatty acid metabolic process;GO:0001649//osteoblast differentiation;GO:0006625//protein targeting to peroxisome;GO:0006635//fatty acid beta-oxidation;GO:0006699//bile acid biosynthetic process;GO:0008209//androgen metabolic process;GO:0008210//estrogen metabolic process;GO:0033540//fatty acid beta-oxidation using acyl-CoA oxidase;GO:0036109//alpha-linolenic acid metabo…	--
ncbi_332	1537	1530	1329	5851	5886	7254	27.24	28.25	27.4	117.69	120.27	124.79	27.63	120.917	2.12971	0	0	BIRC5	baculoviral IAP repeat containing 5, transcript variant 2	Human Diseases;Environmental Information Processing;Human Diseases;Cellular Processes;Human Diseases;Human Diseases;Cellular Processes	Cancer: overview;Signal transduction;Infectious disease: viral;Cell growth and death;Cancer: specific types;Drug resistance: antineoplastic;Cell growth and death	ko05200//Pathways in cancer;ko04390//Hippo signaling pathway;ko05161//Hepatitis B;ko04210//Apoptosis;ko05210//Colorectal cancer;ko01524//Platinum drug resistance;ko04215//Apoptosis - multiple species	K08731;K08731;K08731;K08731;K08731;K08731;K08731	GO:0000228//nuclear chromosome;GO:0000775//chromosome, centromeric region;GO:0000777//condensed chromosome kinetochore;GO:0005634//nucleus;GO:0005634//nucleus;GO:0005654//nucleoplasm;GO:0005737//cytoplasm;GO:0005737//cytoplasm;GO:0005829//cytosol;GO:0005829//cytosol;GO:0005876//spindle microtubule;GO:0030496//midbody;GO:0032133//chromosome passenger complex	GO:0005515//protein binding;GO:0008017//microtubule binding;GO:0008536//Ran GTPase binding;GO:0019899//enzyme binding;GO:0042802//identical protein binding;GO:0043027//cysteine-type endopeptidase inhibitor activity involved in apoptotic process;GO:0046872//metal ion binding;GO:0051087//chaperone binding	GO:0006468//protein phosphorylation;GO:0006915//apoptotic process;GO:0007059//chromosome segregation;GO:0007605//sensory perception of sound;GO:0008284//positive regulation of cell proliferation;GO:0019221//cytokine-mediated signaling pathway;GO:0031503//protein-containing complex localization;GO:0042981//regulation of apoptotic process;GO:0043066//negative regulation of apoptotic process;GO:0043…	--
ncbi_3320	46304	42914	37883	86692	85778	98960	643.12	620.83	611.36	1361.63	1368.79	1329.58	625.103	1353.33	1.11435	0	0	HSP90AA1	heat shock protein 90 alpha family class A member 1, transcript variant 1	Human Diseases;Environmental Information Processing;Organismal Systems;Genetic Information Processing;Cellular Processes;Human Diseases;Organismal Systems;Organismal Systems;Organismal Systems;Human Diseases;Organismal Systems;Organismal Systems	Cancer: overview;Signal transduction;Immune system;Folding, sorting and degradation;Cell growth and death;Cardiovascular disease;Endocrine system;Immune system;Endocrine system;Cancer: specific types;Immune system;Immune system	ko05200//Pathways in cancer;ko04151//PI3K-Akt signaling pathway;ko04621//NOD-like receptor signaling pathway;ko04141//Protein processing in endoplasmic reticulum;ko04217//Necroptosis;ko05418//Fluid shear stress and atherosclerosis;ko04915//Estrogen signaling pathway;ko04659//Th17 cell differentiation;ko04914//Progesterone-mediated oocyte maturation;ko05215//Prostate cancer;ko04657//IL-17 signalin…	K04079;K04079;K04079;K04079;K04079;K04079;K04079;K04079;K04079;K04079;K04079;K04079	GO:0005576//extracellular region;GO:0005634//nucleus;GO:0005634//nucleus;GO:0005634//nucleus;GO:0005654//nucleoplasm;GO:0005737//cytoplasm;GO:0005737//cytoplasm;GO:0005737//cytoplasm;GO:0005829//cytosol;GO:0005829//cytosol;GO:0005829//cytosol;GO:0005886//plasma membrane;GO:0005886//plasma membrane;GO:0009986//cell surface;GO:0016020//membrane;GO:0032991//protein-containing complex;GO:0032991//pro…	GO:0000166//nucleotide binding;GO:0003723//RNA binding;GO:0005515//protein binding;GO:0005524//ATP binding;GO:0005524//ATP binding;GO:0005524//ATP binding;GO:0016887//ATPase activity;GO:0023026//MHC class II protein complex binding;GO:0030235//nitric-oxide synthase regulator activity;GO:0030911//TPR domain binding;GO:0030911//TPR domain binding;GO:0031625//ubiquitin protein ligase binding;GO:0042…	GO:0000086//G2/M transition of mitotic cell cycle;GO:0001934//positive regulation of protein phosphorylation;GO:0006457//protein folding;GO:0006839//mitochondrial transport;GO:0006898//receptor-mediated endocytosis;GO:0006986//response to unfolded protein;GO:0007004//telomere maintenance via telomerase;GO:0007165//signal transduction;GO:0009408//response to heat;GO:0009409//response to cold;GO:00…	--
ncbi_3339	754	702	699	3834	3631	4601	2.46	2.38	2.65	14.14	13.59	14.51	2.49667	14.08	2.49557	0	0	HSPG2	heparan sulfate proteoglycan 2, transcript variant 1	Human Diseases;Human Diseases;Environmental Information Processing	Cancer: overview;Infectious disease: viral;Signaling molecules and interaction	ko05205//Proteoglycans in cancer;ko05161//Hepatitis B;ko04512//ECM-receptor interaction	K06255;K06255;K06255	GO:0005576//extracellular region;GO:0005576//extracellular region;GO:0005604//basement membrane;GO:0005604//basement membrane;GO:0005615//extracellular space;GO:0005796//Golgi lumen;GO:0005886//plasma membrane;GO:0005925//focal adhesion;GO:0043202//lysosomal lumen;GO:0062023//collagen-containing extracellular matrix;GO:0062023//collagen-containing extracellular matrix;GO:0062023//collagen-contain…	GO:0001540//amyloid-beta binding;GO:0005509//calcium ion binding;GO:0005515//protein binding;GO:0008022//protein C-terminus binding;GO:0030021//extracellular matrix structural constituent conferring compression resistance;GO:0030021//extracellular matrix structural constituent conferring compression resistance;GO:0050750//low-density lipoprotein particle receptor binding	GO:0001523//retinoid metabolic process;GO:0001525//angiogenesis;GO:0006024//glycosaminoglycan biosynthetic process;GO:0006027//glycosaminoglycan catabolic process;GO:0006629//lipid metabolic process;GO:0006898//receptor-mediated endocytosis;GO:0006954//inflammatory response;GO:0007420//brain development;GO:0009887//animal organ morphogenesis;GO:0009888//tissue development;GO:0016477//cell migrati…	--
ncbi_3383	130	138	121	1761	1657	2097	1.87	2.07	2.02	28.69	27.42	29.23	1.98667	28.4467	3.83984	0	0	ICAM1	intercellular adhesion molecule 1	Human Diseases;Human Diseases;Human Diseases;Human Diseases;Environmental Information Processing;Human Diseases;Organismal Systems;Organismal Systems;Environmental Information Processing;Human Diseases;Environmental Information Processing;Human Diseases;Human Diseases;Human Diseases;Human Diseases;Human Diseases	Infectious disease: viral;Infectious disease: viral;Infectious disease: viral;Infectious disease: viral;Signaling molecules and interaction;Cardiovascular disease;Immune system;Immune system;Signal transduction;Endocrine and metabolic disease;Signal transduction;Immune disease;Cardiovascular disease;Infectious disease: bacterial;Infectious disease: parasitic;Infectious disease: parasitic	ko05166//Human T-cell leukemia virus 1 infection;ko05169//Epstein-Barr virus infection;ko05167//Kaposi sarcoma-associated herpesvirus infection;ko05164//Influenza A;ko04514//Cell adhesion molecules;ko05418//Fluid shear stress and atherosclerosis;ko04650//Natural killer cell mediated cytotoxicity;ko04670//Leukocyte transendothelial migration;ko04668//TNF signaling pathway;ko04933//AGE-RAGE signali…	K06490;K06490;K06490;K06490;K06490;K06490;K06490;K06490;K06490;K06490;K06490;K06490;K06490;K06490;K06490;K06490	GO:0001772//immunological synapse;GO:0005615//extracellular space;GO:0005886//plasma membrane;GO:0005887//integral component of plasma membrane;GO:0005925//focal adhesion;GO:0009897//external side of plasma membrane;GO:0009986//cell surface;GO:0016020//membrane;GO:0045121//membrane raft;GO:0062023//collagen-containing extracellular matrix;GO:0070062//extracellular exosome;GO:0070062//extracellula…	GO:0001618//virus receptor activity;GO:0004888//transmembrane signaling receptor activity;GO:0005178//integrin binding;GO:0005178//integrin binding;GO:0005178//integrin binding;GO:0005515//protein binding;GO:0038023//signaling receptor activity	GO:0001541//ovarian follicle development;GO:0001910//regulation of leukocyte mediated cytotoxicity;GO:0001975//response to amphetamine;GO:0002291//T cell activation via T cell receptor contact with antigen bound to MHC molecule on antigen presenting cell;GO:0002438//acute inflammatory response to antigenic stimulus;GO:0002457//T cell antigen processing and presentation;GO:0002693//positive regula…	--
ncbi_3417	11343	10720	9856	2121	2095	2340	221.56	218.04	223.74	46.95	47.12	44.27	221.113	46.1133	-2.26153	0	0	IDH1	isocitrate dehydrogenase (NADP(+)) 1, cytosolic, transcript variant 2	Metabolism;Metabolism;Cellular Processes;Metabolism;Human Diseases;Metabolism;Metabolism;Metabolism	Global and overview maps;Global and overview maps;Transport and catabolism;Global and overview maps;Cancer: overview;Metabolism of other amino acids;Carbohydrate metabolism;Global and overview maps	ko01100//Metabolic pathways;ko01200//Carbon metabolism;ko04146//Peroxisome;ko01230//Biosynthesis of amino acids;ko05230//Central carbon metabolism in cancer;ko00480//Glutathione metabolism;ko00020//Citrate cycle (TCA cycle);ko01210//2-Oxocarboxylic acid metabolism	K00031;K00031;K00031;K00031;K00031;K00031;K00031;K00031	GO:0005576//extracellular region;GO:0005737//cytoplasm;GO:0005739//mitochondrion;GO:0005777//peroxisome;GO:0005777//peroxisome;GO:0005782//peroxisomal matrix;GO:0005829//cytosol;GO:0005829//cytosol;GO:0005829//cytosol;GO:0034774//secretory granule lumen;GO:0070062//extracellular exosome;GO:1904724//tertiary granule lumen;GO:1904813//ficolin-1-rich granule lumen	GO:0000287//magnesium ion binding;GO:0004450//isocitrate dehydrogenase (NADP+) activity;GO:0004450//isocitrate dehydrogenase (NADP+) activity;GO:0005102//signaling receptor binding;GO:0042802//identical protein binding;GO:0042803//protein homodimerization activity;GO:0045296//cadherin binding;GO:0050661//NADP binding;GO:0051287//NAD binding	GO:0006097//glyoxylate cycle;GO:0006099//tricarboxylic acid cycle;GO:0006102//isocitrate metabolic process;GO:0006102//isocitrate metabolic process;GO:0006103//2-oxoglutarate metabolic process;GO:0006103//2-oxoglutarate metabolic process;GO:0006625//protein targeting to peroxisome;GO:0006739//NADP metabolic process;GO:0006740//NADPH regeneration;GO:0006749//glutathione metabolic process;GO:000697…	--
ncbi_3422	3821	3812	3306	463	416	460	74.57	77.77	74.26	10.33	9.19	8.42	75.5333	9.31333	-3.01974	0	0	IDI1	isopentenyl-diphosphate delta isomerase 1, transcript variant 2	Metabolism;Metabolism	Global and overview maps;Metabolism of terpenoids and polyketides	ko01100//Metabolic pathways;ko00900//Terpenoid backbone biosynthesis	K01823;K01823	GO:0005777//peroxisome;GO:0005829//cytosol	GO:0004452//isopentenyl-diphosphate delta-isomerase activity;GO:0016787//hydrolase activity;GO:0046872//metal ion binding	GO:0006695//cholesterol biosynthetic process;GO:0009240//isopentenyl diphosphate biosynthetic process;GO:0045540//regulation of cholesterol biosynthetic process;GO:0050992//dimethylallyl diphosphate biosynthetic process	--
ncbi_3486	79	72	45	2386	2193	2682	1.41	1.34	0.93	48.29	45.09	46.44	1.22667	46.6067	5.24772	0	0	IGFBP3	insulin like growth factor binding protein 3, transcript variant 2	Human Diseases;Cellular Processes;Cellular Processes	Cancer: overview;Cell growth and death;Cell growth and death	ko05202//Transcriptional misregulation in cancer;ko04218//Cellular senescence;ko04115//p53 signaling pathway	K10138;K10138;K10138	GO:0005576//extracellular region;GO:0005576//extracellular region;GO:0005615//extracellular space;GO:0005615//extracellular space;GO:0005634//nucleus;GO:0005788//endoplasmic reticulum lumen;GO:0016942//insulin-like growth factor binding protein complex;GO:0042567//insulin-like growth factor ternary complex	GO:0001968//fibronectin binding;GO:0005515//protein binding;GO:0005520//insulin-like growth factor binding;GO:0008160//protein tyrosine phosphatase activator activity;GO:0031994//insulin-like growth factor I binding;GO:0031994//insulin-like growth factor I binding;GO:0031995//insulin-like growth factor II binding;GO:0046872//metal ion binding	GO:0001558//regulation of cell growth;GO:0001649//osteoblast differentiation;GO:0001933//negative regulation of protein phosphorylation;GO:0006468//protein phosphorylation;GO:0006915//apoptotic process;GO:0008285//negative regulation of cell proliferation;GO:0009968//negative regulation of signal transduction;GO:0010906//regulation of glucose metabolic process;GO:0014912//negative regulation of s…	--
ncbi_3487	13	8	9	28491	27931	36013	0.27	0.17	0.22	673.89	671.1	728.68	0.22	691.223	11.6174	0	0	IGFBP4	insulin like growth factor binding protein 4	-	-	-	-	GO:0005576//extracellular region;GO:0005615//extracellular space;GO:0005788//endoplasmic reticulum lumen	GO:0005102//signaling receptor binding;GO:0005515//protein binding;GO:0031994//insulin-like growth factor I binding;GO:0031995//insulin-like growth factor II binding	GO:0001558//regulation of cell growth;GO:0006954//inflammatory response;GO:0007165//signal transduction;GO:0010906//regulation of glucose metabolic process;GO:0043410//positive regulation of MAPK cascade;GO:0043567//regulation of insulin-like growth factor receptor signaling pathway;GO:0043568//positive regulation of insulin-like growth factor receptor signaling pathway;GO:0043687//post-translati…	--
ncbi_3491	343	324	314	8662	8181	10203	6.98	6.87	7.43	199.61	191.51	201.14	7.09333	197.42	4.79866	0	0	CYR61	cysteine rich angiogenic inducer 61	-	-	-	-	GO:0005788//endoplasmic reticulum lumen;GO:0031012//extracellular matrix;GO:0062023//collagen-containing extracellular matrix	GO:0005178//integrin binding;GO:0005201//extracellular matrix structural constituent;GO:0005520//insulin-like growth factor binding;GO:0008201//heparin binding;GO:0050840//extracellular matrix binding	GO:0001649//osteoblast differentiation;GO:0001934//positive regulation of protein phosphorylation;GO:0002041//intussusceptive angiogenesis;GO:0003181//atrioventricular valve morphogenesis;GO:0003278//apoptotic process involved in heart morphogenesis;GO:0003281//ventricular septum development;GO:0006935//chemotaxis;GO:0007155//cell adhesion;GO:0010518//positive regulation of phospholipase activity…	--
ncbi_351	10005	9808	9020	34211	34538	40120	141.46	143.41	149.94	551.36	561.82	561.01	144.937	558.063	1.94501	0	0	APP	amyloid beta precursor protein, transcript variant 1	Human Diseases;Organismal Systems	Neurodegenerative disease;Nervous system	ko05010//Alzheimer disease;ko04726//Serotonergic synapse	K04520;K04520	GO:0005576//extracellular region;GO:0005615//extracellular space;GO:0005615//extracellular space;GO:0005641//nuclear envelope lumen;GO:0005737//cytoplasm;GO:0005737//cytoplasm;GO:0005768//endosome;GO:0005769//early endosome;GO:0005788//endoplasmic reticulum lumen;GO:0005790//smooth endoplasmic reticulum;GO:0005791//rough endoplasmic reticulum;GO:0005794//Golgi apparatus;GO:0005794//Golgi apparatu…	GO:0003677//DNA binding;GO:0004867//serine-type endopeptidase inhibitor activity;GO:0005102//signaling receptor binding;GO:0005515//protein binding;GO:0008201//heparin binding;GO:0016504//peptidase activator activity;GO:0019899//enzyme binding;GO:0030546//receptor activator activity;GO:0042802//identical protein binding;GO:0046914//transition metal ion binding;GO:0051425//PTB domain binding;GO:00…	GO:0001934//positive regulation of protein phosphorylation;GO:0001934//positive regulation of protein phosphorylation;GO:0001967//suckling behavior;GO:0002265//astrocyte activation involved in immune response;GO:0002576//platelet degranulation;GO:0006378//mRNA polyadenylation;GO:0006417//regulation of translation;GO:0006468//protein phosphorylation;GO:0006878//cellular copper ion homeostasis;GO:0…	--
ncbi_3625	475	434	403	8523	8174	10957	6.92	6.59	6.83	140.64	137.02	154.67	6.78	144.11	4.40974	0	0	INHBB	inhibin beta B subunit	Environmental Information Processing;Cellular Processes;Environmental Information Processing	Signaling molecules and interaction;Cellular community - eukaryotes;Signal transduction	ko04060//Cytokine-cytokine receptor interaction;ko04550//Signaling pathways regulating pluripotency of stem cells;ko04350//TGF-beta signaling pathway	K22687;K22687;K22687	GO:0005576//extracellular region;GO:0005615//extracellular space;GO:0048471//perinuclear region of cytoplasm;GO:0071944//cell periphery	GO:0005125//cytokine activity;GO:0005125//cytokine activity;GO:0005160//transforming growth factor beta receptor binding;GO:0005179//hormone activity;GO:0005515//protein binding;GO:0008083//growth factor activity;GO:0042803//protein homodimerization activity;GO:0046789//host cell surface receptor binding	GO:0001541//ovarian follicle development;GO:0006952//defense response;GO:0009267//cellular response to starvation;GO:0009611//response to wounding;GO:0010862//positive regulation of pathway-restricted SMAD protein phosphorylation;GO:0030154//cell differentiation;GO:0032869//cellular response to insulin stimulus;GO:0032924//activin receptor signaling pathway;GO:0042981//regulation of apoptotic pro…	--
ncbi_3638	8153	7887	7257	702	691	766	126.01	127.04	130.47	12.28	12.24	11.43	127.84	11.9833	-3.41524	0	0	INSIG1	insulin induced gene 1, transcript variant 4	-	-	-	-	GO:0005783//endoplasmic reticulum;GO:0005789//endoplasmic reticulum membrane;GO:0032937//SREBP-SCAP-Insig complex	GO:0005515//protein binding	GO:0006641//triglyceride metabolic process;GO:0006695//cholesterol biosynthetic process;GO:0010894//negative regulation of steroid biosynthetic process;GO:0032933//SREBP signaling pathway;GO:0036315//cellular response to sterol;GO:0036316//SREBP-SCAP complex retention in endoplasmic reticulum;GO:0042472//inner ear morphogenesis;GO:0042474//middle ear morphogenesis;GO:0042632//cholesterol homeosta…	--
ncbi_3655	2464	2467	2161	8473	8493	9485	20.99	21.94	21.38	80.85	82.3	77.16	21.4367	80.1033	1.90178	0	0	ITGA6	integrin subunit alpha 6, transcript variant 2	Human Diseases;Environmental Information Processing;Human Diseases;Cellular Processes;Cellular Processes;Environmental Information Processing;Human Diseases;Organismal Systems;Human Diseases;Human Diseases;Human Diseases;Environmental Information Processing;Human Diseases	Cancer: overview;Signal transduction;Infectious disease: viral;Cell motility;Cellular community - eukaryotes;Signaling molecules and interaction;Infectious disease: parasitic;Immune system;Cancer: specific types;Cardiovascular disease;Cardiovascular disease;Signaling molecules and interaction;Cardiovascular disease	ko05200//Pathways in cancer;ko04151//PI3K-Akt signaling pathway;ko05165//Human papillomavirus infection;ko04810//Regulation of actin cytoskeleton;ko04510//Focal adhesion;ko04514//Cell adhesion molecules;ko05145//Toxoplasmosis;ko04640//Hematopoietic cell lineage;ko05222//Small cell lung cancer;ko05414//Dilated cardiomyopathy;ko05410//Hypertrophic cardiomyopathy;ko04512//ECM-receptor interaction;ko…	K06485;K06485;K06485;K06485;K06485;K06485;K06485;K06485;K06485;K06485;K06485;K06485;K06485	GO:0005604//basement membrane;GO:0005886//plasma membrane;GO:0005886//plasma membrane;GO:0005913//cell-cell adherens junction;GO:0005925//focal adhesion;GO:0009897//external side of plasma membrane;GO:0009925//basal plasma membrane;GO:0009986//cell surface;GO:0009986//cell surface;GO:0030056//hemidesmosome;GO:0030175//filopodium;GO:0034676//integrin alpha6-beta4 complex	GO:0005515//protein binding;GO:0031994//insulin-like growth factor I binding;GO:0038132//neuregulin binding;GO:0043236//laminin binding;GO:0044877//protein-containing complex binding;GO:0045296//cadherin binding;GO:0046872//metal ion binding	GO:0007044//cell-substrate junction assembly;GO:0007160//cell-matrix adhesion;GO:0007229//integrin-mediated signaling pathway;GO:0010668//ectodermal cell differentiation;GO:0010811//positive regulation of cell-substrate adhesion;GO:0010976//positive regulation of neuron projection development;GO:0022409//positive regulation of cell-cell adhesion;GO:0030198//extracellular matrix organization;GO:00…	--
ncbi_3667	161	169	149	2087	1945	2321	0.86	0.94	0.93	12.63	11.96	12.02	0.91	12.2033	3.74526	0	0	IRS1	insulin receptor substrate 1	Environmental Information Processing;Environmental Information Processing;Environmental Information Processing;Human Diseases;Human Diseases;Organismal Systems;Environmental Information Processing;Cellular Processes;Environmental Information Processing;Organismal Systems;Human Diseases;Organismal Systems;Organismal Systems;Organismal Systems;Organismal Systems;Human Diseases;Organismal Systems	Signal transduction;Signal transduction;Signal transduction;Cancer: overview;Endocrine and metabolic disease;Endocrine system;Signal transduction;Transport and catabolism;Signal transduction;Nervous system;Endocrine and metabolic disease;Aging;Endocrine system;Aging;Endocrine system;Endocrine and metabolic disease;Excretory system	ko04151//PI3K-Akt signaling pathway;ko04022//cGMP-PKG signaling pathway;ko04150//mTOR signaling pathway;ko05206//MicroRNAs in cancer;ko04932//Non-alcoholic fatty liver disease;ko04910//Insulin signaling pathway;ko04068//FoxO signaling pathway;ko04140//Autophagy - animal;ko04152//AMPK signaling pathway;ko04722//Neurotrophin signaling pathway;ko04931//Insulin resistance;ko04211//Longevity regulatin…	K16172;K16172;K16172;K16172;K16172;K16172;K16172;K16172;K16172;K16172;K16172;K16172;K16172;K16172;K16172;K16172;K16172	GO:0005634//nucleus;GO:0005634//nucleus;GO:0005737//cytoplasm;GO:0005829//cytosol;GO:0005829//cytosol;GO:0005829//cytosol;GO:0005886//plasma membrane;GO:0005886//plasma membrane;GO:0005886//plasma membrane;GO:0005899//insulin receptor complex;GO:0005901//caveola;GO:0043231//intracellular membrane-bounded organelle	GO:0001784//phosphotyrosine residue binding;GO:0005068//transmembrane receptor protein tyrosine kinase adaptor activity;GO:0005070//SH3/SH2 adaptor activity;GO:0005080//protein kinase C binding;GO:0005158//insulin receptor binding;GO:0005158//insulin receptor binding;GO:0005159//insulin-like growth factor receptor binding;GO:0005515//protein binding;GO:0042169//SH2 domain binding;GO:0043548//phos…	GO:0000165//MAPK cascade;GO:0007165//signal transduction;GO:0008284//positive regulation of cell proliferation;GO:0008286//insulin receptor signaling pathway;GO:0008286//insulin receptor signaling pathway;GO:0008286//insulin receptor signaling pathway;GO:0008286//insulin receptor signaling pathway;GO:0010907//positive regulation of glucose metabolic process;GO:0014065//phosphatidylinositol 3-kina…	--
ncbi_367	9444	9141	8364	90	105	102	43.99	44.28	45.21	0.47	0.56	0.46	44.4933	0.496667	-6.48517	0	0	AR	androgen receptor, transcript variant 1	Human Diseases;Cellular Processes;Human Diseases	Cancer: overview;Cell growth and death;Cancer: specific types	ko05200//Pathways in cancer;ko04114//Oocyte meiosis;ko05215//Prostate cancer	K08557;K08557;K08557	GO:0000790//nuclear chromatin;GO:0005634//nucleus;GO:0005654//nucleoplasm;GO:0005737//cytoplasm;GO:0005829//cytosol;GO:0005886//plasma membrane;GO:0016607//nuclear speck;GO:0032991//protein-containing complex	GO:0000978//RNA polymerase II proximal promoter sequence-specific DNA binding;GO:0000981//DNA-binding transcription factor activity, RNA polymerase II-specific;GO:0000981//DNA-binding transcription factor activity, RNA polymerase II-specific;GO:0000981//DNA-binding transcription factor activity, RNA polymerase II-specific;GO:0001085//RNA polymerase II transcription factor binding;GO:0001091//RNA …	GO:0000122//negative regulation of transcription by RNA polymerase II;GO:0001701//in utero embryonic development;GO:0003073//regulation of systemic arterial blood pressure;GO:0003382//epithelial cell morphogenesis;GO:0006351//transcription, DNA-templated;GO:0006367//transcription initiation from RNA polymerase II promoter;GO:0007165//signal transduction;GO:0007267//cell-cell signaling;GO:0007283/…	ESR-like
ncbi_3673	407	370	339	3910	3951	4294	2.42	2.29	2.34	26.28	26.97	24.69	2.35	25.98	3.46667	0	0	ITGA2	integrin subunit alpha 2, transcript variant 1	Human Diseases;Environmental Information Processing;Human Diseases;Cellular Processes;Cellular Processes;Human Diseases;Cellular Processes;Organismal Systems;Organismal Systems;Human Diseases;Human Diseases;Human Diseases;Environmental Information Processing;Human Diseases	Cancer: overview;Signal transduction;Infectious disease: viral;Cell motility;Cellular community - eukaryotes;Cancer: overview;Transport and catabolism;Immune system;Immune system;Cancer: specific types;Cardiovascular disease;Cardiovascular disease;Signaling molecules and interaction;Cardiovascular disease	ko05200//Pathways in cancer;ko04151//PI3K-Akt signaling pathway;ko05165//Human papillomavirus infection;ko04810//Regulation of actin cytoskeleton;ko04510//Focal adhesion;ko05205//Proteoglycans in cancer;ko04145//Phagosome;ko04611//Platelet activation;ko04640//Hematopoietic cell lineage;ko05222//Small cell lung cancer;ko05414//Dilated cardiomyopathy;ko05410//Hypertrophic cardiomyopathy;ko04512//EC…	K06481;K06481;K06481;K06481;K06481;K06481;K06481;K06481;K06481;K06481;K06481;K06481;K06481;K06481	GO:0005634//nucleus;GO:0005886//plasma membrane;GO:0005886//plasma membrane;GO:0005925//focal adhesion;GO:0005925//focal adhesion;GO:0008305//integrin complex;GO:0009897//external side of plasma membrane;GO:0009986//cell surface;GO:0009986//cell surface;GO:0034666//integrin alpha2-beta1 complex;GO:0043679//axon terminus;GO:0045178//basal part of cell;GO:0048471//perinuclear region of cytoplasm	GO:0001540//amyloid-beta binding;GO:0001618//virus receptor activity;GO:0005178//integrin binding;GO:0005515//protein binding;GO:0005518//collagen binding;GO:0038064//collagen receptor activity;GO:0043236//laminin binding;GO:0043395//heparan sulfate proteoglycan binding;GO:0044877//protein-containing complex binding;GO:0046872//metal ion binding;GO:0046982//protein heterodimerization activity;GO:…	GO:0001666//response to hypoxia;GO:0002687//positive regulation of leukocyte migration;GO:0006929//substrate-dependent cell migration;GO:0006971//hypotonic response;GO:0007155//cell adhesion;GO:0007160//cell-matrix adhesion;GO:0007229//integrin-mediated signaling pathway;GO:0007565//female pregnancy;GO:0007596//blood coagulation;GO:0008283//cell proliferation;GO:0009887//animal organ morphogenesi…	--
ncbi_3675	455	468	448	22173	21336	26403	4.25	4.57	4.83	234.47	228.79	238.55	4.55	233.937	5.68411	0	0	ITGA3	integrin subunit alpha 3	Human Diseases;Environmental Information Processing;Human Diseases;Cellular Processes;Cellular Processes;Organismal Systems;Human Diseases;Human Diseases;Human Diseases;Environmental Information Processing;Human Diseases	Cancer: overview;Signal transduction;Infectious disease: viral;Cell motility;Cellular community - eukaryotes;Immune system;Cancer: specific types;Cardiovascular disease;Cardiovascular disease;Signaling molecules and interaction;Cardiovascular disease	ko05200//Pathways in cancer;ko04151//PI3K-Akt signaling pathway;ko05165//Human papillomavirus infection;ko04810//Regulation of actin cytoskeleton;ko04510//Focal adhesion;ko04640//Hematopoietic cell lineage;ko05222//Small cell lung cancer;ko05414//Dilated cardiomyopathy;ko05410//Hypertrophic cardiomyopathy;ko04512//ECM-receptor interaction;ko05412//Arrhythmogenic right ventricular cardiomyopathy	K06482;K06482;K06482;K06482;K06482;K06482;K06482;K06482;K06482;K06482;K06482	GO:0005886//plasma membrane;GO:0005886//plasma membrane;GO:0005925//focal adhesion;GO:0008305//integrin complex;GO:0009897//external side of plasma membrane;GO:0009986//cell surface;GO:0009986//cell surface;GO:0016323//basolateral plasma membrane;GO:0031527//filopodium membrane;GO:0034667//integrin alpha3-beta1 complex;GO:0034667//integrin alpha3-beta1 complex;GO:0043235//receptor complex;GO:0048…	GO:0001968//fibronectin binding;GO:0002020//protease binding;GO:0005178//integrin binding;GO:0005515//protein binding;GO:0005518//collagen binding;GO:0019904//protein domain specific binding;GO:0043236//laminin binding;GO:0046872//metal ion binding;GO:0046982//protein heterodimerization activity	GO:0001764//neuron migration;GO:0007160//cell-matrix adhesion;GO:0007229//integrin-mediated signaling pathway;GO:0007507//heart development;GO:0007613//memory;GO:0010628//positive regulation of gene expression;GO:0010634//positive regulation of epithelial cell migration;GO:0010811//positive regulation of cell-substrate adhesion;GO:0010976//positive regulation of neuron projection development;GO:0…	--
ncbi_3688	15924	15365	13778	43562	43643	47089	192.24	193.29	193.28	595.55	606.54	550.75	192.937	584.28	1.59853	0	0	ITGB1	integrin subunit beta 1, transcript variant 1A	Human Diseases;Environmental Information Processing;Human Diseases;Cellular Processes;Environmental Information Processing;Cellular Processes;Human Diseases;Organismal Systems;Cellular Processes;Cellular Processes;Environmental Information Processing;Organismal Systems;Human Diseases;Organismal Systems;Human Diseases;Human Diseases;Human Diseases;Environmental Information Processing;Human Disease…	Cancer: overview;Signal transduction;Infectious disease: viral;Cell motility;Signal transduction;Cellular community - eukaryotes;Cancer: overview;Development and regeneration;Cellular community - eukaryotes;Transport and catabolism;Signaling molecules and interaction;Immune system;Infectious disease: parasitic;Immune system;Cancer: specific types;Cardiovascular disease;Cardiovascular disease;Sign…	ko05200//Pathways in cancer;ko04151//PI3K-Akt signaling pathway;ko05165//Human papillomavirus infection;ko04810//Regulation of actin cytoskeleton;ko04015//Rap1 signaling pathway;ko04510//Focal adhesion;ko05205//Proteoglycans in cancer;ko04360//Axon guidance;ko04530//Tight junction;ko04145//Phagosome;ko04514//Cell adhesion molecules;ko04611//Platelet activation;ko05145//Toxoplasmosis;ko04670//Leuk…	K05719;K05719;K05719;K05719;K05719;K05719;K05719;K05719;K05719;K05719;K05719;K05719;K05719;K05719;K05719;K05719;K05719;K05719;K05719;K05719;K05719;K05719;K05719;K05719	GO:0001726//ruffle;GO:0005737//cytoplasm;GO:0005886//plasma membrane;GO:0005886//plasma membrane;GO:0005886//plasma membrane;GO:0005925//focal adhesion;GO:0005925//focal adhesion;GO:0005925//focal adhesion;GO:0005925//focal adhesion;GO:0008305//integrin complex;GO:0008305//integrin complex;GO:0009897//external side of plasma membrane;GO:0009986//cell surface;GO:0009986//cell surface;GO:0009986//c…	GO:0001618//virus receptor activity;GO:0001968//fibronectin binding;GO:0001968//fibronectin binding;GO:0002020//protease binding;GO:0003779//actin binding;GO:0005178//integrin binding;GO:0005515//protein binding;GO:0015026//coreceptor activity;GO:0019960//C-X3-C chemokine binding;GO:0019960//C-X3-C chemokine binding;GO:0043236//laminin binding;GO:0044877//protein-containing complex binding;GO:004…	GO:0000082//G1/S transition of mitotic cell cycle;GO:0001701//in utero embryonic development;GO:0001708//cell fate specification;GO:0002042//cell migration involved in sprouting angiogenesis;GO:0006909//phagocytosis;GO:0006968//cellular defense response;GO:0007155//cell adhesion;GO:0007156//homophilic cell adhesion via plasma membrane adhesion molecules;GO:0007159//leukocyte cell-cell adhesion;GO…	--
ncbi_3691	121	88	79	4627	4597	5596	0.98	0.73	0.75	42.56	42.86	43.93	0.82	43.1167	5.71648	0	0	ITGB4	integrin subunit beta 4, transcript variant 1	Environmental Information Processing;Human Diseases;Cellular Processes;Cellular Processes;Human Diseases;Human Diseases;Environmental Information Processing;Human Diseases	Signal transduction;Infectious disease: viral;Cell motility;Cellular community - eukaryotes;Cardiovascular disease;Cardiovascular disease;Signaling molecules and interaction;Cardiovascular disease	ko04151//PI3K-Akt signaling pathway;ko05165//Human papillomavirus infection;ko04810//Regulation of actin cytoskeleton;ko04510//Focal adhesion;ko05414//Dilated cardiomyopathy;ko05410//Hypertrophic cardiomyopathy;ko04512//ECM-receptor interaction;ko05412//Arrhythmogenic right ventricular cardiomyopathy	K06525;K06525;K06525;K06525;K06525;K06525;K06525;K06525	GO:0005886//plasma membrane;GO:0005886//plasma membrane;GO:0005925//focal adhesion;GO:0008305//integrin complex;GO:0009986//cell surface;GO:0009986//cell surface;GO:0030054//cell junction;GO:0030056//hemidesmosome;GO:0031252//cell leading edge;GO:0043235//receptor complex;GO:0070062//extracellular exosome	GO:0001664//G protein-coupled receptor binding;GO:0005178//integrin binding;GO:0005515//protein binding;GO:0031994//insulin-like growth factor I binding;GO:0038132//neuregulin binding	GO:0006914//autophagy;GO:0007155//cell adhesion;GO:0007160//cell-matrix adhesion;GO:0007160//cell-matrix adhesion;GO:0007229//integrin-mediated signaling pathway;GO:0009611//response to wounding;GO:0016477//cell migration;GO:0030198//extracellular matrix organization;GO:0031581//hemidesmosome assembly;GO:0031581//hemidesmosome assembly;GO:0031581//hemidesmosome assembly;GO:0033627//cell adhesion …	--
ncbi_37	13642	13325	12059	3592	3497	4454	277.81	282.56	285.33	82.79	81.97	87.74	281.9	84.1667	-1.74386	0	0	ACADVL	acyl-CoA dehydrogenase very long chain, transcript variant 1	Metabolism;Metabolism;Metabolism	Global and overview maps;Global and overview maps;Lipid metabolism	ko01100//Metabolic pathways;ko01212//Fatty acid metabolism;ko00071//Fatty acid degradation	K09479;K09479;K09479	GO:0005634//nucleus;GO:0005730//nucleolus;GO:0005739//mitochondrion;GO:0005739//mitochondrion;GO:0005739//mitochondrion;GO:0005743//mitochondrial inner membrane;GO:0005759//mitochondrial matrix;GO:0005829//cytosol;GO:0031966//mitochondrial membrane;GO:0042645//mitochondrial nucleoid	GO:0000062//fatty-acyl-CoA binding;GO:0004466//long-chain-acyl-CoA dehydrogenase activity;GO:0017099//very-long-chain-acyl-CoA dehydrogenase activity;GO:0050660//flavin adenine dinucleotide binding	GO:0001659//temperature homeostasis;GO:0006635//fatty acid beta-oxidation;GO:0009409//response to cold;GO:0015980//energy derivation by oxidation of organic compounds;GO:0030855//epithelial cell differentiation;GO:0033539//fatty acid beta-oxidation using acyl-CoA dehydrogenase;GO:0033539//fatty acid beta-oxidation using acyl-CoA dehydrogenase;GO:0036498//IRE1-mediated unfolded protein response;GO…	--
ncbi_3710	2065	2067	1941	6389	6137	7636	10.82	11.44	11.91	38.02	37.27	39.04	11.39	38.11	1.7424	0	0	ITPR3	inositol 1,4,5-trisphosphate receptor type 3	Human Diseases;Human Diseases;Human Diseases;Environmental Information Processing;Human Diseases;Organismal Systems;Environmental Information Processing;Cellular Processes;Human Diseases;Organismal Systems;Organismal Systems;Environmental Information Processing;Organismal Systems;Cellular Processes;Organismal Systems;Cellular Processes;Organismal Systems;Organismal Systems;Organismal Systems;Orga…	Infectious disease: viral;Cancer: overview;Infectious disease: viral;Signal transduction;Neurodegenerative disease;Immune system;Signal transduction;Cell growth and death;Endocrine and metabolic disease;Endocrine system;Nervous system;Signal transduction;Endocrine system;Cell growth and death;Nervous system;Cell growth and death;Immune system;Circulatory system;Nervous system;Nervous system;Nervo…	ko05163//Human cytomegalovirus infection;ko05205//Proteoglycans in cancer;ko05167//Kaposi sarcoma-associated herpesvirus infection;ko04020//Calcium signaling pathway;ko05010//Alzheimer disease;ko04621//NOD-like receptor signaling pathway;ko04022//cGMP-PKG signaling pathway;ko04218//Cellular senescence;ko04934//Cushing syndrome;ko04921//Oxytocin signaling pathway;ko04723//Retrograde endocannabinoi…	K04960;K04960;K04960;K04960;K04960;K04960;K04960;K04960;K04960;K04960;K04960;K04960;K04960;K04960;K04960;K04960;K04960;K04960;K04960;K04960;K04960;K04960;K04960;K04960;K04960;K04960;K04960;K04960;K04960;K04960;K04960;K04960;K04960;K04960;K04960;K04960;K04960;K04960;K04960;K04960	GO:0005640//nuclear outer membrane;GO:0005654//nucleoplasm;GO:0005730//nucleolus;GO:0005737//cytoplasm;GO:0005783//endoplasmic reticulum;GO:0005789//endoplasmic reticulum membrane;GO:0005789//endoplasmic reticulum membrane;GO:0005789//endoplasmic reticulum membrane;GO:0005789//endoplasmic reticulum membrane;GO:0005886//plasma membrane;GO:0005886//plasma membrane;GO:0005887//integral component of …	GO:0000822//inositol hexakisphosphate binding;GO:0005220//inositol 1,4,5-trisphosphate-sensitive calcium-release channel activity;GO:0005220//inositol 1,4,5-trisphosphate-sensitive calcium-release channel activity;GO:0005220//inositol 1,4,5-trisphosphate-sensitive calcium-release channel activity;GO:0005509//calcium ion binding;GO:0005515//protein binding;GO:0015278//calcium-release channel activ…	GO:0007186//G protein-coupled receptor signaling pathway;GO:0007204//positive regulation of cytosolic calcium ion concentration;GO:0007613//memory;GO:0030168//platelet activation;GO:0048016//inositol phosphate-mediated signaling;GO:0050796//regulation of insulin secretion;GO:0050913//sensory perception of bitter taste;GO:0050916//sensory perception of sweet taste;GO:0050917//sensory perception of…	--
ncbi_3716	156	152	123	2568	2555	2829	1.44	1.48	1.31	26.86	27.35	25.49	1.41	26.5667	4.23585	0	0	JAK1	Janus kinase 1, transcript variant 2	Human Diseases;Environmental Information Processing;Human Diseases;Human Diseases;Human Diseases;Human Diseases;Human Diseases;Human Diseases;Human Diseases;Human Diseases;Human Diseases;Organismal Systems;Cellular Processes;Environmental Information Processing;Human Diseases;Cellular Processes;Human Diseases;Human Diseases;Organismal Systems;Human Diseases;Organismal Systems;Organismal Systems;H…	Cancer: overview;Signal transduction;Infectious disease: viral;Infectious disease: viral;Infectious disease: viral;Infectious disease: viral;Cancer: overview;Infectious disease: viral;Infectious disease: viral;Infectious disease: bacterial;Infectious disease: viral;Immune system;Cell growth and death;Signal transduction;Infectious disease: viral;Cellular community - eukaryotes;Infectious disease:…	ko05200//Pathways in cancer;ko04151//PI3K-Akt signaling pathway;ko05165//Human papillomavirus infection;ko05166//Human T-cell leukemia virus 1 infection;ko05163//Human cytomegalovirus infection;ko05169//Epstein-Barr virus infection;ko05203//Viral carcinogenesis;ko05167//Kaposi sarcoma-associated herpesvirus infection;ko05168//Herpes simplex virus 1 infection;ko05152//Tuberculosis;ko05164//Influen…	K11217;K11217;K11217;K11217;K11217;K11217;K11217;K11217;K11217;K11217;K11217;K11217;K11217;K11217;K11217;K11217;K11217;K11217;K11217;K11217;K11217;K11217;K11217;K11217;K11217	GO:0005634//nucleus;GO:0005737//cytoplasm;GO:0005768//endosome;GO:0005829//cytosol;GO:0005856//cytoskeleton;GO:0005925//focal adhesion;GO:0016020//membrane	GO:0004713//protein tyrosine kinase activity;GO:0004713//protein tyrosine kinase activity;GO:0004715//non-membrane spanning protein tyrosine kinase activity;GO:0005131//growth hormone receptor binding;GO:0005131//growth hormone receptor binding;GO:0005515//protein binding;GO:0005524//ATP binding;GO:0019903//protein phosphatase binding;GO:0031625//ubiquitin protein ligase binding;GO:0031730//CCR5 …	GO:0000165//MAPK cascade;GO:0006468//protein phosphorylation;GO:0018108//peptidyl-tyrosine phosphorylation;GO:0019221//cytokine-mediated signaling pathway;GO:0019221//cytokine-mediated signaling pathway;GO:0035556//intracellular signal transduction;GO:0035722//interleukin-12-mediated signaling pathway;GO:0035723//interleukin-15-mediated signaling pathway;GO:0038110//interleukin-2-mediated signali…	--
ncbi_3728	7771	7871	7059	1127	1058	1320	106.49	112.21	112.49	17.5	16.71	17.47	110.397	17.2267	-2.67998	0	0	JUP	junction plakoglobin, transcript variant 3	Human Diseases;Human Diseases;Human Diseases;Human Diseases;Human Diseases	Cancer: overview;Cancer: overview;Cancer: specific types;Cardiovascular disease;Cancer: specific types	ko05200//Pathways in cancer;ko05202//Transcriptional misregulation in cancer;ko05226//Gastric cancer;ko05412//Arrhythmogenic right ventricular cardiomyopathy;ko05221//Acute myeloid leukemia	K10056;K10056;K10056;K10056;K10056	GO:0001533//cornified envelope;GO:0005576//extracellular region;GO:0005634//nucleus;GO:0005737//cytoplasm;GO:0005829//cytosol;GO:0005856//cytoskeleton;GO:0005882//intermediate filament;GO:0005886//plasma membrane;GO:0005886//plasma membrane;GO:0005911//cell-cell junction;GO:0005913//cell-cell adherens junction;GO:0005913//cell-cell adherens junction;GO:0005915//zonula adherens;GO:0005916//fascia …	GO:0003713//transcription coactivator activity;GO:0003713//transcription coactivator activity;GO:0005198//structural molecule activity;GO:0005199//structural constituent of cell wall;GO:0005515//protein binding;GO:0019901//protein kinase binding;GO:0019903//protein phosphatase binding;GO:0019903//protein phosphatase binding;GO:0035257//nuclear hormone receptor binding;GO:0042803//protein homodime…	GO:0001954//positive regulation of cell-matrix adhesion;GO:0002159//desmosome assembly;GO:0002159//desmosome assembly;GO:0007016//cytoskeletal anchoring at plasma membrane;GO:0016477//cell migration;GO:0031424//keratinization;GO:0034332//adherens junction organization;GO:0042127//regulation of cell proliferation;GO:0042307//positive regulation of protein import into nucleus;GO:0043312//neutrophil…	--
ncbi_375056	14894	14450	12769	3156	3073	3534	103.53	105.12	102.35	27.43	27.06	26.74	103.667	27.0767	-1.93683	0	0	MIA3	MIA family member 3, ER export factor, transcript variant 2	-	-	-	-	GO:0000139//Golgi membrane;GO:0005788//endoplasmic reticulum lumen;GO:0005789//endoplasmic reticulum membrane;GO:0005789//endoplasmic reticulum membrane;GO:0005789//endoplasmic reticulum membrane;GO:0016020//membrane;GO:0016021//integral component of membrane;GO:0043231//intracellular membrane-bounded organelle;GO:0070971//endoplasmic reticulum exit site;GO:0070971//endoplasmic reticulum exit site	GO:0005515//protein binding;GO:0038024//cargo receptor activity	GO:0002042//cell migration involved in sprouting angiogenesis;GO:0002687//positive regulation of leukocyte migration;GO:0006887//exocytosis;GO:0006888//ER to Golgi vesicle-mediated transport;GO:0006888//ER to Golgi vesicle-mediated transport;GO:0006888//ER to Golgi vesicle-mediated transport;GO:0006897//endocytosis;GO:0007029//endoplasmic reticulum organization;GO:0007162//negative regulation of …	--
ncbi_3778	2223	2175	2039	10958	10443	12596	20.26	21.22	22.25	204.98	189.36	213.21	21.2433	202.517	3.25296	0	0	KCNMA1	potassium calcium-activated channel subfamily M alpha 1, transcript variant 1	Environmental Information Processing;Organismal Systems;Organismal Systems;Organismal Systems;Organismal Systems;Organismal Systems	Signal transduction;Circulatory system;Digestive system;Digestive system;Endocrine system;Endocrine system	ko04022//cGMP-PKG signaling pathway;ko04270//Vascular smooth muscle contraction;ko04972//Pancreatic secretion;ko04970//Salivary secretion;ko04911//Insulin secretion;ko04924//Renin secretion	K04936;K04936;K04936;K04936;K04936;K04936	GO:0005886//plasma membrane;GO:0005886//plasma membrane;GO:0005901//caveola;GO:0008076//voltage-gated potassium channel complex;GO:0016021//integral component of membrane;GO:0016021//integral component of membrane;GO:0016324//apical plasma membrane;GO:0045211//postsynaptic membrane	GO:0003779//actin binding;GO:0005249//voltage-gated potassium channel activity;GO:0005515//protein binding;GO:0015269//calcium-activated potassium channel activity;GO:0015269//calcium-activated potassium channel activity;GO:0015271//outward rectifier potassium channel activity;GO:0046872//metal ion binding;GO:0060072//large conductance calcium-activated potassium channel activity;GO:0060072//larg…	GO:0001666//response to hypoxia;GO:0006813//potassium ion transport;GO:0006970//response to osmotic stress;GO:0030007//cellular potassium ion homeostasis;GO:0034465//response to carbon monoxide;GO:0034465//response to carbon monoxide;GO:0034765//regulation of ion transmembrane transport;GO:0042391//regulation of membrane potential;GO:0042391//regulation of membrane potential;GO:0043065//positive …	--
ncbi_3843	2094	1955	1742	9327	9204	10678	16.6	16.14	16.04	83.68	83.88	81.94	16.26	83.1667	2.35468	0	0	IPO5	importin 5	-	-	-	-	GO:0005634//nucleus;GO:0005643//nuclear pore;GO:0005730//nucleolus;GO:0005737//cytoplasm;GO:0005737//cytoplasm;GO:0016020//membrane;GO:0031965//nuclear membrane;GO:0034399//nuclear periphery	GO:0003723//RNA binding;GO:0005095//GTPase inhibitor activity;GO:0005515//protein binding;GO:0008139//nuclear localization sequence binding;GO:0008536//Ran GTPase binding;GO:0061608//nuclear import signal receptor activity	GO:0006607//NLS-bearing protein import into nucleus;GO:0006607//NLS-bearing protein import into nucleus;GO:0006610//ribosomal protein import into nucleus;GO:0006610//ribosomal protein import into nucleus;GO:0016032//viral process;GO:0034260//negative regulation of GTPase activity;GO:0042307//positive regulation of protein import into nucleus;GO:0045736//negative regulation of cyclin-dependent pro…	--
ncbi_387509	60	39	44	2198	2056	2612	0.72	0.5	0.72	32.77	30.72	34.02	0.646667	32.5033	5.65142	0	0	GPR153	G protein-coupled receptor 153	-	-	-	-	GO:0005886//plasma membrane;GO:0016021//integral component of membrane	GO:0004930//G protein-coupled receptor activity	GO:0007186//G protein-coupled receptor signaling pathway	--
ncbi_387882	719	732	612	3620	3666	4488	24.59	26.08	24.32	140.16	144.18	148.65	24.9967	144.33	2.52956	0	0	C12orf75	chromosome 12 open reading frame 75	-	-	-	-	-	-	-	--
ncbi_388	8201	8172	7405	388	422	504	161.33	167.44	169.27	8.64	9.55	9.6	166.013	9.26333	-4.16362	0	0	RHOB	ras homolog family member B	-	-	-	-	GO:0005634//nucleus;GO:0005737//cytoplasm;GO:0005769//early endosome;GO:0005829//cytosol;GO:0005886//plasma membrane;GO:0005886//plasma membrane;GO:0005886//plasma membrane;GO:0005925//focal adhesion;GO:0005938//cell cortex;GO:0010008//endosome membrane;GO:0010008//endosome membrane;GO:0031902//late endosome membrane;GO:0032153//cell division site;GO:0032154//cleavage furrow;GO:0043231//intracell…	GO:0003924//GTPase activity;GO:0003924//GTPase activity;GO:0005515//protein binding;GO:0005525//GTP binding;GO:0005525//GTP binding;GO:0019003//GDP binding;GO:0019901//protein kinase binding	GO:0000281//mitotic cytokinesis;GO:0001525//angiogenesis;GO:0006886//intracellular protein transport;GO:0006915//apoptotic process;GO:0007015//actin filament organization;GO:0007155//cell adhesion;GO:0007186//G protein-coupled receptor signaling pathway;GO:0007266//Rho protein signal transduction;GO:0007266//Rho protein signal transduction;GO:0008333//endosome to lysosome transport;GO:0008360//re…	--
ncbi_3880	19	14	17	7815	7305	9567	0.6	0.46	0.63	280.98	266.79	294.25	0.563333	280.673	8.96069	0	0	KRT19	keratin 19	Organismal Systems	Endocrine system	ko04915//Estrogen signaling pathway	K07604	GO:0005829//cytosol;GO:0005882//intermediate filament;GO:0005886//plasma membrane;GO:0016010//dystrophin-associated glycoprotein complex;GO:0016327//apicolateral plasma membrane;GO:0030018//Z disc;GO:0042383//sarcolemma;GO:0043034//costamere;GO:0070062//extracellular exosome;GO:0071944//cell periphery;GO:1990357//terminal web	GO:0005200//structural constituent of cytoskeleton;GO:0005515//protein binding;GO:0008307//structural constituent of muscle;GO:0044877//protein-containing complex binding	GO:0007219//Notch signaling pathway;GO:0016032//viral process;GO:0031424//keratinization;GO:0043627//response to estrogen;GO:0045214//sarcomere organization;GO:0060706//cell differentiation involved in embryonic placenta development;GO:0070268//cornification	--
ncbi_388610	207	205	153	3653	3566	4657	4.89	5.07	4.23	98.09	97.28	106.9	4.73	100.757	4.41289	0	0	TRNP1	TMF1-regulated nuclear protein 1	-	-	-	-	GO:0005634//nucleus;GO:0005634//nucleus;GO:0005719//nuclear euchromatin	GO:0003677//DNA binding	GO:0007049//cell cycle;GO:0021696//cerebellar cortex morphogenesis;GO:0042127//regulation of cell proliferation;GO:0051726//regulation of cell cycle;GO:0061351//neural precursor cell proliferation	--
ncbi_3887	11	6	11	42707	41870	52000	0.27	0.15	0.31	1182.55	1177.71	1231.74	0.243333	1197.33	12.2646	0	0	KRT81	keratin 81	-	-	-	-	GO:0005615//extracellular space;GO:0005829//cytosol;GO:0045095//keratin filament	GO:0005515//protein binding	GO:0031424//keratinization;GO:0070268//cornification	--
ncbi_3895	5645	5434	4846	22490	22232	24091	57.04	57.23	57.03	256.06	256.75	234.5	57.1	249.103	2.12518	0	0	KTN1	kinectin 1, transcript variant 2	-	-	-	-	GO:0005783//endoplasmic reticulum;GO:0005788//endoplasmic reticulum lumen;GO:0005789//endoplasmic reticulum membrane;GO:0005887//integral component of plasma membrane;GO:0016020//membrane;GO:0016021//integral component of membrane	GO:0003723//RNA binding;GO:0005515//protein binding;GO:0019894//kinesin binding;GO:0045296//cadherin binding	GO:0007018//microtubule-based movement;GO:0043687//post-translational protein modification;GO:0044267//cellular protein metabolic process	--
ncbi_3898	3476	3557	3078	112	104	172	57.2	60.97	58.86	2.09	1.97	2.74	59.01	2.26667	-4.70232	0	0	LAD1	ladinin 1	-	-	-	-	GO:0005604//basement membrane;GO:0015629//actin cytoskeleton;GO:0070062//extracellular exosome	GO:0005198//structural molecule activity;GO:0045296//cadherin binding	-	--
ncbi_3911	4374	4281	3987	10567	9884	12689	17.95	18.25	18.97	49.04	46.71	50.46	18.39	48.7367	1.40609	0	0	LAMA5	laminin subunit alpha 5	Metabolism;Human Diseases;Environmental Information Processing;Human Diseases;Cellular Processes;Human Diseases;Human Diseases;Human Diseases;Environmental Information Processing	Global and overview maps;Cancer: overview;Signal transduction;Infectious disease: viral;Cellular community - eukaryotes;Infectious disease: parasitic;Infectious disease: parasitic;Cancer: specific types;Signaling molecules and interaction	ko01100//Metabolic pathways;ko05200//Pathways in cancer;ko04151//PI3K-Akt signaling pathway;ko05165//Human papillomavirus infection;ko04510//Focal adhesion;ko05145//Toxoplasmosis;ko05146//Amoebiasis;ko05222//Small cell lung cancer;ko04512//ECM-receptor interaction	K06240;K06240;K06240;K06240;K06240;K06240;K06240;K06240;K06240	GO:0005576//extracellular region;GO:0005604//basement membrane;GO:0005604//basement membrane;GO:0005604//basement membrane;GO:0005610//laminin-5 complex;GO:0005615//extracellular space;GO:0005634//nucleus;GO:0031594//neuromuscular junction;GO:0043083//synaptic cleft;GO:0043259//laminin-10 complex;GO:0043259//laminin-10 complex;GO:0043260//laminin-11 complex;GO:0062023//collagen-containing extrace…	GO:0005178//integrin binding;GO:0005178//integrin binding;GO:0005201//extracellular matrix structural constituent	GO:0001525//angiogenesis;GO:0001658//branching involved in ureteric bud morphogenesis;GO:0001738//morphogenesis of a polarized epithelium;GO:0001755//neural crest cell migration;GO:0001942//hair follicle development;GO:0007010//cytoskeleton organization;GO:0007229//integrin-mediated signaling pathway;GO:0007229//integrin-mediated signaling pathway;GO:0007517//muscle organ development;GO:0008037//…	--
ncbi_3912	34	17	21	6287	5938	6841	0.27	0.14	0.2	57.17	54.7	53.11	0.203333	54.9933	8.07927	0	0	LAMB1	laminin subunit beta 1	Human Diseases;Environmental Information Processing;Human Diseases;Cellular Processes;Human Diseases;Human Diseases;Human Diseases;Environmental Information Processing	Cancer: overview;Signal transduction;Infectious disease: viral;Cellular community - eukaryotes;Infectious disease: parasitic;Infectious disease: parasitic;Cancer: specific types;Signaling molecules and interaction	ko05200//Pathways in cancer;ko04151//PI3K-Akt signaling pathway;ko05165//Human papillomavirus infection;ko04510//Focal adhesion;ko05145//Toxoplasmosis;ko05146//Amoebiasis;ko05222//Small cell lung cancer;ko04512//ECM-receptor interaction	K05636;K05636;K05636;K05636;K05636;K05636;K05636;K05636	GO:0005576//extracellular region;GO:0005604//basement membrane;GO:0005604//basement membrane;GO:0005606//laminin-1 complex;GO:0005606//laminin-1 complex;GO:0005606//laminin-1 complex;GO:0005607//laminin-2 complex;GO:0005607//laminin-2 complex;GO:0005615//extracellular space;GO:0005788//endoplasmic reticulum lumen;GO:0043256//laminin complex;GO:0043257//laminin-8 complex;GO:0043257//laminin-8 comp…	GO:0005178//integrin binding;GO:0005198//structural molecule activity;GO:0005201//extracellular matrix structural constituent;GO:0005201//extracellular matrix structural constituent;GO:0005201//extracellular matrix structural constituent;GO:0005201//extracellular matrix structural constituent;GO:0005515//protein binding	GO:0007155//cell adhesion;GO:0009887//animal organ morphogenesis;GO:0009888//tissue development;GO:0016477//cell migration;GO:0021812//neuronal-glial interaction involved in cerebral cortex radial glia guided migration;GO:0030198//extracellular matrix organization;GO:0030335//positive regulation of cell migration;GO:0031175//neuron projection development;GO:0034446//substrate adhesion-dependent c…	--
ncbi_3914	14	21	17	3881	3536	4563	0.15	0.26	0.21	49.99	46.11	50.24	0.206667	48.78	7.88284	0	0	LAMB3	laminin subunit beta 3, transcript variant 1	Human Diseases;Environmental Information Processing;Human Diseases;Cellular Processes;Human Diseases;Human Diseases;Human Diseases;Environmental Information Processing	Cancer: overview;Signal transduction;Infectious disease: viral;Cellular community - eukaryotes;Infectious disease: parasitic;Infectious disease: parasitic;Cancer: specific types;Signaling molecules and interaction	ko05200//Pathways in cancer;ko04151//PI3K-Akt signaling pathway;ko05165//Human papillomavirus infection;ko04510//Focal adhesion;ko05145//Toxoplasmosis;ko05146//Amoebiasis;ko05222//Small cell lung cancer;ko04512//ECM-receptor interaction	K06244;K06244;K06244;K06244;K06244;K06244;K06244;K06244	GO:0005576//extracellular region;GO:0005610//laminin-5 complex;GO:0043256//laminin complex;GO:0062023//collagen-containing extracellular matrix	GO:0005198//structural molecule activity;GO:0005201//extracellular matrix structural constituent;GO:0005201//extracellular matrix structural constituent;GO:0005515//protein binding;GO:0044877//protein-containing complex binding	GO:0008544//epidermis development;GO:0009887//animal organ morphogenesis;GO:0009888//tissue development;GO:0016477//cell migration;GO:0030198//extracellular matrix organization;GO:0031581//hemidesmosome assembly;GO:0034446//substrate adhesion-dependent cell spreading;GO:0035987//endodermal cell differentiation;GO:0050873//brown fat cell differentiation;GO:0070831//basement membrane assembly	--
ncbi_3927	3168	3001	2602	7223	6988	8720	36.03	35.54	34.38	92.97	91.37	96.01	35.3167	93.45	1.40385	0	0	LASP1	LIM and SH3 protein 1, transcript variant 2	-	-	-	-	GO:0005737//cytoplasm;GO:0005925//focal adhesion;GO:0005925//focal adhesion;GO:0030864//cortical actin cytoskeleton	GO:0005070//SH3/SH2 adaptor activity;GO:0005515//protein binding;GO:0015075//ion transmembrane transporter activity;GO:0045296//cadherin binding;GO:0046872//metal ion binding;GO:0051015//actin filament binding	GO:0006811//ion transport;GO:0009967//positive regulation of signal transduction;GO:0034220//ion transmembrane transport	--
ncbi_3936	6932	6354	5652	1581	1494	1735	88.07	84.11	83.45	22.06	21.18	20.78	85.21	21.34	-1.99746	0	0	LCP1	lymphocyte cytosolic protein 1	-	-	-	-	GO:0001725//stress fiber;GO:0001726//ruffle;GO:0001726//ruffle;GO:0001891//phagocytic cup;GO:0002102//podosome;GO:0005615//extracellular space;GO:0005737//cytoplasm;GO:0005737//cytoplasm;GO:0005737//cytoplasm;GO:0005829//cytosol;GO:0005884//actin filament;GO:0005884//actin filament;GO:0005884//actin filament;GO:0005886//plasma membrane;GO:0005925//focal adhesion;GO:0015629//actin cytoskeleton;GO:…	GO:0003779//actin binding;GO:0005178//integrin binding;GO:0005509//calcium ion binding;GO:0042802//identical protein binding;GO:0051015//actin filament binding;GO:0051015//actin filament binding;GO:0051015//actin filament binding;GO:0051020//GTPase binding	GO:0002286//T cell activation involved in immune response;GO:0010737//protein kinase A signaling;GO:0016477//cell migration;GO:0022617//extracellular matrix disassembly;GO:0031100//animal organ regeneration;GO:0033157//regulation of intracellular protein transport;GO:0035722//interleukin-12-mediated signaling pathway;GO:0044319//wound healing, spreading of cells;GO:0051017//actin filament bundle …	--
ncbi_3939	10613	10062	8853	53861	53258	61538	224.16	221.37	217.33	1290.26	1295.91	1260.97	220.953	1282.38	2.53701	0	0	LDHA	lactate dehydrogenase A, transcript variant 2	Metabolism;Organismal Systems;Environmental Information Processing;Metabolism;Human Diseases;Metabolism;Metabolism;Metabolism	Global and overview maps;Endocrine system;Signal transduction;Carbohydrate metabolism;Cancer: overview;Amino acid metabolism;Carbohydrate metabolism;Carbohydrate metabolism	ko01100//Metabolic pathways;ko04922//Glucagon signaling pathway;ko04066//HIF-1 signaling pathway;ko00010//Glycolysis / Gluconeogenesis;ko05230//Central carbon metabolism in cancer;ko00270//Cysteine and methionine metabolism;ko00620//Pyruvate metabolism;ko00640//Propanoate metabolism	K00016;K00016;K00016;K00016;K00016;K00016;K00016;K00016	GO:0005634//nucleus;GO:0005829//cytosol;GO:0016020//membrane;GO:0070062//extracellular exosome	GO:0004459//L-lactate dehydrogenase activity;GO:0005515//protein binding;GO:0045296//cadherin binding	GO:0006090//pyruvate metabolic process;GO:0006096//glycolytic process;GO:0055114//oxidation-reduction process	--
ncbi_3976	47	43	37	1788	1780	2114	0.55	0.53	0.52	23.35	23.64	23.59	0.533333	23.5267	5.46312	0	0	LIF	LIF, interleukin 6 family cytokine, transcript variant 2	Environmental Information Processing;Environmental Information Processing;Cellular Processes;Environmental Information Processing	Signaling molecules and interaction;Signal transduction;Cellular community - eukaryotes;Signal transduction	ko04060//Cytokine-cytokine receptor interaction;ko04630//JAK-STAT signaling pathway;ko04550//Signaling pathways regulating pluripotency of stem cells;ko04668//TNF signaling pathway	K05419;K05419;K05419;K05419	GO:0005576//extracellular region;GO:0005615//extracellular space;GO:0005615//extracellular space;GO:0005829//cytosol	GO:0005102//signaling receptor binding;GO:0005125//cytokine activity;GO:0005125//cytokine activity;GO:0005146//leukemia inhibitory factor receptor binding;GO:0005146//leukemia inhibitory factor receptor binding;GO:0005146//leukemia inhibitory factor receptor binding;GO:0005515//protein binding;GO:0008083//growth factor activity;GO:0008083//growth factor activity	GO:0001974//blood vessel remodeling;GO:0006955//immune response;GO:0007260//tyrosine phosphorylation of STAT protein;GO:0007275//multicellular organism development;GO:0007566//embryo implantation;GO:0008284//positive regulation of cell proliferation;GO:0008284//positive regulation of cell proliferation;GO:0008285//negative regulation of cell proliferation;GO:0019221//cytokine-mediated signaling p…	--
ncbi_4008	129	127	122	6203	6115	7193	1.22	1.25	1.43	62.82	62.96	63.05	1.3	62.9433	5.59747	0	0	LMO7	LIM domain 7, transcript variant 3	Cellular Processes	Cellular community - eukaryotes	ko04520//Adherens junction	K06084	GO:0000151//ubiquitin ligase complex;GO:0005634//nucleus;GO:0005635//nuclear envelope;GO:0005737//cytoplasm;GO:0005829//cytosol;GO:0005925//focal adhesion;GO:0009986//cell surface;GO:0016324//apical plasma membrane	GO:0004842//ubiquitin-protein transferase activity;GO:0046872//metal ion binding	GO:0000209//protein polyubiquitination;GO:0016567//protein ubiquitination;GO:0023051//regulation of signaling;GO:0030155//regulation of cell adhesion;GO:0043687//post-translational protein modification;GO:0045944//positive regulation of transcription by RNA polymerase II	--
ncbi_4017	74	67	49	3663	3633	4455	0.91	0.86	0.7	50.85	51.23	52.9	0.823333	51.66	5.97143	0	0	LOXL2	lysyl oxidase like 2	-	-	-	-	GO:0000785//chromatin;GO:0005604//basement membrane;GO:0005615//extracellular space;GO:0005615//extracellular space;GO:0005634//nucleus;GO:0005634//nucleus;GO:0005654//nucleoplasm;GO:0005783//endoplasmic reticulum;GO:0016020//membrane;GO:0062023//collagen-containing extracellular matrix;GO:0062023//collagen-containing extracellular matrix	GO:0004720//protein-lysine 6-oxidase activity;GO:0004720//protein-lysine 6-oxidase activity;GO:0005044//scavenger receptor activity;GO:0005507//copper ion binding;GO:0005509//calcium ion binding;GO:0005515//protein binding;GO:0009055//electron transfer activity;GO:0070492//oligosaccharide binding	GO:0000122//negative regulation of transcription by RNA polymerase II;GO:0001666//response to hypoxia;GO:0001837//epithelial to mesenchymal transition;GO:0001935//endothelial cell proliferation;GO:0002040//sprouting angiogenesis;GO:0006464//cellular protein modification process;GO:0006897//endocytosis;GO:0007155//cell adhesion;GO:0007568//aging;GO:0010718//positive regulation of epithelial to mes…	--
ncbi_4052	60	43	44	11362	10442	12635	0.52	0.36	0.43	114.33	106.82	108.65	0.436667	109.933	7.97588	0	0	LTBP1	latent transforming growth factor beta binding protein 1, transcript variant 2	Environmental Information Processing	Signal transduction	ko04350//TGF-beta signaling pathway	K19559	GO:0001527//microfibril;GO:0005576//extracellular region;GO:0005576//extracellular region;GO:0005788//endoplasmic reticulum lumen;GO:0031012//extracellular matrix;GO:0031012//extracellular matrix;GO:0032991//protein-containing complex;GO:0062023//collagen-containing extracellular matrix;GO:0062023//collagen-containing extracellular matrix;GO:0062023//collagen-containing extracellular matrix	GO:0005024//transforming growth factor beta-activated receptor activity;GO:0005201//extracellular matrix structural constituent;GO:0005509//calcium ion binding;GO:0005515//protein binding;GO:0050431//transforming growth factor beta binding;GO:0050436//microfibril binding;GO:0050436//microfibril binding	GO:0003281//ventricular septum development;GO:0007178//transmembrane receptor protein serine/threonine kinase signaling pathway;GO:0035583//sequestering of TGFbeta in extracellular matrix;GO:0035583//sequestering of TGFbeta in extracellular matrix;GO:0035904//aorta development;GO:0043687//post-translational protein modification;GO:0044267//cellular protein metabolic process;GO:0060976//coronary v…	--
ncbi_4071	265	318	243	10488	10518	11308	7.32	9.15	7.8	328.15	334.16	302.55	8.09	321.62	5.31307	0	0	TM4SF1	transmembrane 4 L six family member 1	-	-	-	-	GO:0005887//integral component of plasma membrane	GO:0003674//molecular_function;GO:0005515//protein binding	GO:0001825//blastocyst formation;GO:0008150//biological_process	--
ncbi_4072	5184	5136	4588	248	275	319	140.98	145.48	144.98	7.63	8.6	8.4	143.813	8.21	-4.13067	0	0	EPCAM	epithelial cell adhesion molecule	-	-	-	-	GO:0005886//plasma membrane;GO:0005886//plasma membrane;GO:0005923//bicellular tight junction;GO:0005923//bicellular tight junction;GO:0009986//cell surface;GO:0016021//integral component of membrane;GO:0016323//basolateral plasma membrane;GO:0016324//apical plasma membrane;GO:0016328//lateral plasma membrane;GO:0070062//extracellular exosome	GO:0005515//protein binding;GO:0044877//protein-containing complex binding;GO:0098641//cadherin binding involved in cell-cell adhesion	GO:0001657//ureteric bud development;GO:0008284//positive regulation of cell proliferation;GO:0023019//signal transduction involved in regulation of gene expression;GO:0043066//negative regulation of apoptotic process;GO:0045944//positive regulation of transcription by RNA polymerase II;GO:0048863//stem cell differentiation;GO:0050900//leukocyte migration;GO:0098742//cell-cell adhesion via plasma…	--
ncbi_4088	221	227	193	4944	4776	5723	1.66	1.77	1.68	42.57	41.84	42.26	1.70333	42.2233	4.63161	0	0	SMAD3	SMAD family member 3, transcript variant 2	Human Diseases;Human Diseases;Cellular Processes;Human Diseases;Cellular Processes;Environmental Information Processing;Human Diseases;Environmental Information Processing;Human Diseases;Cellular Processes;Environmental Information Processing;Environmental Information Processing;Organismal Systems;Cellular Processes;Organismal Systems;Human Diseases;Human Diseases;Human Diseases;Environmental Inf…	Cancer: overview;Infectious disease: viral;Transport and catabolism;Cancer: specific types;Cell growth and death;Signal transduction;Cancer: specific types;Signal transduction;Infectious disease: viral;Cellular community - eukaryotes;Signal transduction;Signal transduction;Endocrine system;Cell growth and death;Immune system;Infectious disease: parasitic;Endocrine and metabolic disease;Cancer: sp…	ko05200//Pathways in cancer;ko05166//Human T-cell leukemia virus 1 infection;ko04144//Endocytosis;ko05225//Hepatocellular carcinoma;ko04218//Cellular senescence;ko04390//Hippo signaling pathway;ko05226//Gastric cancer;ko04310//Wnt signaling pathway;ko05161//Hepatitis B;ko04550//Signaling pathways regulating pluripotency of stem cells;ko04371//Apelin signaling pathway;ko04068//FoxO signaling pathw…	K04500;K04500;K04500;K04500;K04500;K04500;K04500;K04500;K04500;K04500;K04500;K04500;K04500;K04500;K04500;K04500;K04500;K04500;K04500;K04500;K04500;K04500;K04500	GO:0000790//nuclear chromatin;GO:0005634//nucleus;GO:0005637//nuclear inner membrane;GO:0005654//nucleoplasm;GO:0005654//nucleoplasm;GO:0005667//transcription factor complex;GO:0005737//cytoplasm;GO:0005829//cytosol;GO:0005829//cytosol;GO:0005886//plasma membrane;GO:0043235//receptor complex;GO:0071141//SMAD protein complex;GO:0071144//heteromeric SMAD protein complex	GO:0000978//RNA polymerase II proximal promoter sequence-specific DNA binding;GO:0000981//DNA-binding transcription factor activity, RNA polymerase II-specific;GO:0000981//DNA-binding transcription factor activity, RNA polymerase II-specific;GO:0000981//DNA-binding transcription factor activity, RNA polymerase II-specific;GO:0000981//DNA-binding transcription factor activity, RNA polymerase II-sp…	GO:0000122//negative regulation of transcription by RNA polymerase II;GO:0000122//negative regulation of transcription by RNA polymerase II;GO:0000122//negative regulation of transcription by RNA polymerase II;GO:0001657//ureteric bud development;GO:0001666//response to hypoxia;GO:0001701//in utero embryonic development;GO:0001707//mesoderm formation;GO:0001756//somitogenesis;GO:0001889//liver de…	MH1
ncbi_4102	3570	3561	3153	55	71	83	96.25	100.02	98.74	1.64	2.16	2.15	98.3367	1.98333	-5.63173	0	0	MAGEA3	MAGE family member A3	-	-	-	-	GO:0005783//endoplasmic reticulum	GO:0005515//protein binding;GO:0089720//caspase binding	GO:0010955//negative regulation of protein processing;GO:0043154//negative regulation of cysteine-type endopeptidase activity involved in apoptotic process;GO:1902236//negative regulation of endoplasmic reticulum stress-induced intrinsic apoptotic signaling pathway	--
ncbi_4121	423	431	403	3866	4008	4178	4.25	4.63	4.75	45.3	48.47	40.99	4.54333	44.92	3.30553	0	0	MAN1A1	mannosidase alpha class 1A member 1	Metabolism;Genetic Information Processing;Metabolism	Global and overview maps;Folding, sorting and degradation;Glycan biosynthesis and metabolism	ko01100//Metabolic pathways;ko04141//Protein processing in endoplasmic reticulum;ko00510//N-Glycan biosynthesis	K01230;K01230;K01230	GO:0000139//Golgi membrane;GO:0000139//Golgi membrane;GO:0005783//endoplasmic reticulum;GO:0005793//endoplasmic reticulum-Golgi intermediate compartment;GO:0005794//Golgi apparatus;GO:0005829//cytosol;GO:0016020//membrane;GO:0016021//integral component of membrane;GO:0070062//extracellular exosome	GO:0004571//mannosyl-oligosaccharide 1,2-alpha-mannosidase activity;GO:0005509//calcium ion binding;GO:0015923//mannosidase activity	GO:0006486//protein glycosylation;GO:0006491//N-glycan processing;GO:1904381//Golgi apparatus mannose trimming	--
ncbi_4128	34330	33358	30087	530	493	606	300.68	304.32	306.25	5.26	4.97	5.14	303.75	5.12333	-5.88966	0	0	MAOA	monoamine oxidase A, transcript variant 1	Metabolism;Human Diseases;Organismal Systems;Organismal Systems;Metabolism;Human Diseases;Metabolism;Human Diseases;Metabolism;Metabolism;Metabolism;Metabolism;Metabolism	Global and overview maps;Substance dependence;Nervous system;Nervous system;Xenobiotics biodegradation and metabolism;Substance dependence;Amino acid metabolism;Substance dependence;Amino acid metabolism;Amino acid metabolism;Amino acid metabolism;Amino acid metabolism;Amino acid metabolism	ko01100//Metabolic pathways;ko05034//Alcoholism;ko04728//Dopaminergic synapse;ko04726//Serotonergic synapse;ko00982//Drug metabolism - cytochrome P450;ko05031//Amphetamine addiction;ko00330//Arginine and proline metabolism;ko05030//Cocaine addiction;ko00260//Glycine, serine and threonine metabolism;ko00380//Tryptophan metabolism;ko00350//Tyrosine metabolism;ko00340//Histidine metabolism;ko00360//…	K00274;K00274;K00274;K00274;K00274;K00274;K00274;K00274;K00274;K00274;K00274;K00274;K00274	GO:0005739//mitochondrion;GO:0005739//mitochondrion;GO:0005741//mitochondrial outer membrane;GO:0016021//integral component of membrane	GO:0008131//primary amine oxidase activity	GO:0006576//cellular biogenic amine metabolic process;GO:0009967//positive regulation of signal transduction;GO:0019221//cytokine-mediated signaling pathway;GO:0042133//neurotransmitter metabolic process;GO:0042135//neurotransmitter catabolic process;GO:0042420//dopamine catabolic process;GO:0055114//oxidation-reduction process	--
ncbi_4133	2180	2101	1884	39	50	46	13.9	14	13.95	0.3	0.37	0.32	13.95	0.33	-5.40166	0	0	MAP2	microtubule associated protein 2, transcript variant 5	-	-	-	-	GO:0005730//nucleolus;GO:0005737//cytoplasm;GO:0005829//cytosol;GO:0005829//cytosol;GO:0005874//microtubule;GO:0005875//microtubule associated complex;GO:0014069//postsynaptic density;GO:0030425//dendrite;GO:0032839//dendrite cytoplasm;GO:0034399//nuclear periphery;GO:0043005//neuron projection;GO:0043025//neuronal cell body;GO:0043194//axon initial segment;GO:0043198//dendritic shaft;GO:0043203/…	GO:0002162//dystroglycan binding;GO:0005198//structural molecule activity;GO:0005515//protein binding;GO:0005516//calmodulin binding;GO:0008017//microtubule binding;GO:0008017//microtubule binding;GO:0048156//tau protein binding	GO:0000226//microtubule cytoskeleton organization;GO:0000226//microtubule cytoskeleton organization;GO:0001578//microtubule bundle formation;GO:0007409//axonogenesis;GO:0016358//dendrite development;GO:0021954//central nervous system neuron development;GO:0030010//establishment of cell polarity;GO:0030517//negative regulation of axon extension;GO:0031113//regulation of microtubule polymerization;…	--
ncbi_4233	382	313	279	17651	17064	19511	2.69	2.31	2.37	142.41	139.9	134.29	2.45667	138.867	5.82085	0	0	MET	MET proto-oncogene, receptor tyrosine kinase, transcript variant 2	Human Diseases;Environmental Information Processing;Environmental Information Processing;Environmental Information Processing;Environmental Information Processing;Cellular Processes;Human Diseases;Human Diseases;Organismal Systems;Human Diseases;Human Diseases;Human Diseases;Human Diseases;Human Diseases;Cellular Processes;Human Diseases;Human Diseases;Human Diseases;Human Diseases;Human Diseases	Cancer: overview;Signal transduction;Signal transduction;Signal transduction;Signal transduction;Cellular community - eukaryotes;Cancer: overview;Cancer: overview;Development and regeneration;Cancer: specific types;Cancer: overview;Cancer: specific types;Drug resistance: antineoplastic;Infectious disease: bacterial;Cellular community - eukaryotes;Cancer: specific types;Cancer: specific types;Infe…	ko05200//Pathways in cancer;ko04151//PI3K-Akt signaling pathway;ko04010//MAPK signaling pathway;ko04014//Ras signaling pathway;ko04015//Rap1 signaling pathway;ko04510//Focal adhesion;ko05205//Proteoglycans in cancer;ko05202//Transcriptional misregulation in cancer;ko04360//Axon guidance;ko05225//Hepatocellular carcinoma;ko05206//MicroRNAs in cancer;ko05226//Gastric cancer;ko01521//EGFR tyrosine k…	K05099;K05099;K05099;K05099;K05099;K05099;K05099;K05099;K05099;K05099;K05099;K05099;K05099;K05099;K05099;K05099;K05099;K05099;K05099;K05099	GO:0005576//extracellular region;GO:0005886//plasma membrane;GO:0005887//integral component of plasma membrane;GO:0009925//basal plasma membrane;GO:0009986//cell surface;GO:0016021//integral component of membrane;GO:0043235//receptor complex	GO:0004713//protein tyrosine kinase activity;GO:0004713//protein tyrosine kinase activity;GO:0004714//transmembrane receptor protein tyrosine kinase activity;GO:0005008//hepatocyte growth factor-activated receptor activity;GO:0005515//protein binding;GO:0005524//ATP binding;GO:0017147//Wnt-protein binding;GO:0017154//semaphorin receptor activity;GO:0019903//protein phosphatase binding;GO:0042802/…	GO:0000165//MAPK cascade;GO:0001886//endothelial cell morphogenesis;GO:0001889//liver development;GO:0006909//phagocytosis;GO:0007165//signal transduction;GO:0007166//cell surface receptor signaling pathway;GO:0007169//transmembrane receptor protein tyrosine kinase signaling pathway;GO:0007399//nervous system development;GO:0010507//negative regulation of autophagy;GO:0016055//Wnt signaling pathw…	--
ncbi_4249	2240	2087	1816	8760	8658	10042	12.77	12.2	12.02	56.07	56.26	54.69	12.33	55.6733	2.17481	0	0	MGAT5	mannosyl (alpha-1,6-)-glycoprotein beta-1,6-N-acetyl-glucosaminyltransferase	Metabolism;Metabolism	Global and overview maps;Glycan biosynthesis and metabolism	ko01100//Metabolic pathways;ko00510//N-Glycan biosynthesis	K00744;K00744	GO:0000139//Golgi membrane;GO:0000139//Golgi membrane;GO:0005794//Golgi apparatus;GO:0016020//membrane;GO:0016021//integral component of membrane;GO:0070062//extracellular exosome	GO:0004864//protein phosphatase inhibitor activity;GO:0030144//alpha-1,6-mannosylglycoprotein 6-beta-N-acetylglucosaminyltransferase activity;GO:0030144//alpha-1,6-mannosylglycoprotein 6-beta-N-acetylglucosaminyltransferase activity;GO:0030144//alpha-1,6-mannosylglycoprotein 6-beta-N-acetylglucosaminyltransferase activity;GO:0030144//alpha-1,6-mannosylglycoprotein 6-beta-N-acetylglucosaminyltrans…	GO:0006487//protein N-linked glycosylation;GO:0006487//protein N-linked glycosylation;GO:0018279//protein N-linked glycosylation via asparagine;GO:0030335//positive regulation of cell migration;GO:1903614//negative regulation of protein tyrosine phosphatase activity;GO:1904894//positive regulation of STAT cascade	--
ncbi_4302	4375	4081	3721	764	790	978	27.25	26.48	26.93	5.39	5.66	5.9	26.8867	5.65	-2.25057	0	0	MLLT6	MLLT6, PHD finger containing	-	-	-	-	GO:0005634//nucleus	GO:0005515//protein binding;GO:0031491//nucleosome binding;GO:0042393//histone binding;GO:0046872//metal ion binding	GO:0006355//regulation of transcription, DNA-templated;GO:0010765//positive regulation of sodium ion transport;GO:0035811//negative regulation of urine volume;GO:0035812//renal sodium excretion;GO:0036359//renal potassium excretion;GO:0045944//positive regulation of transcription by RNA polymerase II;GO:2001161//negative regulation of histone H3-K79 methylation	--
ncbi_4311	36665	35166	31267	220	221	311	323.86	324.66	323.27	2.18	2.14	2.58	323.93	2.3	-7.1379	0	0	MME	membrane metalloendopeptidase, transcript variant 1	Human Diseases;Organismal Systems;Organismal Systems;Organismal Systems	Neurodegenerative disease;Immune system;Digestive system;Endocrine system	ko05010//Alzheimer disease;ko04640//Hematopoietic cell lineage;ko04974//Protein digestion and absorption;ko04614//Renin-angiotensin system	K01389;K01389;K01389;K01389	GO:0005737//cytoplasm;GO:0005769//early endosome;GO:0005802//trans-Golgi network;GO:0005886//plasma membrane;GO:0005886//plasma membrane;GO:0005887//integral component of plasma membrane;GO:0005903//brush border;GO:0005925//focal adhesion;GO:0008021//synaptic vesicle;GO:0009986//cell surface;GO:0016021//integral component of membrane;GO:0030424//axon;GO:0030424//axon;GO:0030425//dendrite;GO:00306…	GO:0001786//phosphatidylserine binding;GO:0004175//endopeptidase activity;GO:0004175//endopeptidase activity;GO:0004175//endopeptidase activity;GO:0004222//metalloendopeptidase activity;GO:0004222//metalloendopeptidase activity;GO:0005515//protein binding;GO:0008237//metallopeptidase activity;GO:0008238//exopeptidase activity;GO:0008270//zinc ion binding;GO:0042277//peptide binding;GO:0042803//pr…	GO:0001822//kidney development;GO:0001890//placenta development;GO:0002003//angiotensin maturation;GO:0006508//proteolysis;GO:0006508//proteolysis;GO:0006508//proteolysis;GO:0006518//peptide metabolic process;GO:0007568//aging;GO:0007611//learning or memory;GO:0019233//sensory perception of pain;GO:0030324//lung development;GO:0043312//neutrophil degranulation;GO:0046449//creatinine metabolic pro…	--
ncbi_4324	4772	4788	4299	13	18	29	52.46	54.82	54.92	0.16	0.23	0.31	54.0667	0.233333	-7.8562	0	0	MMP15	matrix metallopeptidase 15	Organismal Systems	Endocrine system	ko04928//Parathyroid hormone synthesis, secretion and action	K07995	GO:0005615//extracellular space;GO:0005886//plasma membrane;GO:0005887//integral component of plasma membrane;GO:0031012//extracellular matrix	GO:0004222//metalloendopeptidase activity;GO:0004222//metalloendopeptidase activity;GO:0005515//protein binding;GO:0008047//enzyme activator activity;GO:0008270//zinc ion binding;GO:0070006//metalloaminopeptidase activity	GO:0006464//cellular protein modification process;GO:0006508//proteolysis;GO:0022617//extracellular matrix disassembly;GO:0030198//extracellular matrix organization;GO:0030574//collagen catabolic process;GO:0030574//collagen catabolic process;GO:0032355//response to estradiol;GO:0035987//endodermal cell differentiation;GO:0043085//positive regulation of catalytic activity	--
ncbi_4329	2947	2842	2549	217	203	231	30.4	31.36	31.54	2.53	2.48	2.79	31.1	2.6	-3.58033	0	0	ALDH6A1	aldehyde dehydrogenase 6 family member A1, transcript variant 2	Metabolism;Metabolism;Metabolism;Metabolism;Metabolism;Metabolism	Global and overview maps;Global and overview maps;Carbohydrate metabolism;Amino acid metabolism;Carbohydrate metabolism;Metabolism of other amino acids	ko01100//Metabolic pathways;ko01200//Carbon metabolism;ko00562//Inositol phosphate metabolism;ko00280//Valine, leucine and isoleucine degradation;ko00640//Propanoate metabolism;ko00410//beta-Alanine metabolism	K00140;K00140;K00140;K00140;K00140;K00140	GO:0005654//nucleoplasm;GO:0005739//mitochondrion;GO:0005739//mitochondrion;GO:0005739//mitochondrion;GO:0005759//mitochondrial matrix	GO:0000062//fatty-acyl-CoA binding;GO:0003723//RNA binding;GO:0004491//methylmalonate-semialdehyde dehydrogenase (acylating) activity;GO:0004491//methylmalonate-semialdehyde dehydrogenase (acylating) activity;GO:0004491//methylmalonate-semialdehyde dehydrogenase (acylating) activity;GO:0004491//methylmalonate-semialdehyde dehydrogenase (acylating) activity;GO:0018478//malonate-semialdehyde dehydr…	GO:0006210//thymine catabolic process;GO:0006210//thymine catabolic process;GO:0006573//valine metabolic process;GO:0006573//valine metabolic process;GO:0006574//valine catabolic process;GO:0006574//valine catabolic process;GO:0009083//branched-chain amino acid catabolic process;GO:0019859//thymine metabolic process;GO:0050873//brown fat cell differentiation;GO:0055114//oxidation-reduction process	--
ncbi_4331	601	572	467	2955	2984	3515	20.45	20.08	18.47	112.31	115.02	114.51	19.6667	113.947	2.53453	0	0	MNAT1	MNAT1, CDK activating kinase assembly factor, transcript variant 2	Genetic Information Processing;Genetic Information Processing	Replication and repair;Transcription	ko03420//Nucleotide excision repair;ko03022//Basal transcription factors	K10842;K10842	GO:0005654//nucleoplasm;GO:0005654//nucleoplasm;GO:0005675//transcription factor TFIIH holo complex;GO:0005675//transcription factor TFIIH holo complex;GO:0005829//cytosol;GO:0019907//cyclin-dependent protein kinase activating kinase holoenzyme complex	GO:0005515//protein binding;GO:0008094//DNA-dependent ATPase activity;GO:0008270//zinc ion binding;GO:0008353//RNA polymerase II CTD heptapeptide repeat kinase activity;GO:0047485//protein N-terminus binding;GO:0061575//cyclin-dependent protein serine/threonine kinase activator activity	GO:0000079//regulation of cyclin-dependent protein serine/threonine kinase activity;GO:0000082//G1/S transition of mitotic cell cycle;GO:0000086//G2/M transition of mitotic cell cycle;GO:0006283//transcription-coupled nucleotide-excision repair;GO:0006294//nucleotide-excision repair, preincision complex assembly;GO:0006357//regulation of transcription by RNA polymerase II;GO:0006357//regulation o…	--
ncbi_439921	230	215	232	6001	5813	7065	5.11	4.94	6.13	163.47	160.61	164.77	5.39333	162.95	4.91711	0	0	MXRA7	matrix remodeling associated 7, transcript variant 1	-	-	-	-	GO:0016021//integral component of membrane;GO:0062023//collagen-containing extracellular matrix	-	-	--
ncbi_4430	142	143	109	5052	5143	5755	1.33	1.39	1.17	53.61	56.35	51.77	1.29667	53.91	5.37767	0	0	MYO1B	myosin IB, transcript variant 1	-	-	-	-	GO:0005737//cytoplasm;GO:0005769//early endosome;GO:0005884//actin filament;GO:0005886//plasma membrane;GO:0005886//plasma membrane;GO:0005903//brush border;GO:0010008//endosome membrane;GO:0016459//myosin complex;GO:0030175//filopodium;GO:0032588//trans-Golgi network membrane;GO:0045177//apical part of cell;GO:0048471//perinuclear region of cytoplasm;GO:0070062//extracellular exosome;GO:0071944/…	GO:0000146//microfilament motor activity;GO:0000146//microfilament motor activity;GO:0005516//calmodulin binding;GO:0005524//ATP binding;GO:0005524//ATP binding;GO:0005546//phosphatidylinositol-4,5-bisphosphate binding;GO:0005547//phosphatidylinositol-3,4,5-trisphosphate binding;GO:0030898//actin-dependent ATPase activity;GO:0045296//cadherin binding;GO:0051015//actin filament binding	GO:0006892//post-Golgi vesicle-mediated transport;GO:0007015//actin filament organization;GO:0030048//actin filament-based movement;GO:0051017//actin filament bundle assembly	--
ncbi_4436	424	406	372	3064	3102	3435	6.17	6.16	6.29	50.5	51.87	48.36	6.20667	50.2433	3.01704	0	0	MSH2	mutS homolog 2, transcript variant 1	Human Diseases;Human Diseases;Human Diseases;Genetic Information Processing	Cancer: overview;Cancer: specific types;Drug resistance: antineoplastic;Replication and repair	ko05200//Pathways in cancer;ko05210//Colorectal cancer;ko01524//Platinum drug resistance;ko03430//Mismatch repair	K08735;K08735;K08735;K08735	GO:0000784//nuclear chromosome, telomeric region;GO:0005634//nucleus;GO:0005634//nucleus;GO:0005654//nucleoplasm;GO:0016020//membrane;GO:0032300//mismatch repair complex;GO:0032301//MutSalpha complex;GO:0032301//MutSalpha complex;GO:0032302//MutSbeta complex;GO:0032302//MutSbeta complex	GO:0000287//magnesium ion binding;GO:0000400//four-way junction DNA binding;GO:0000400//four-way junction DNA binding;GO:0000406//double-strand/single-strand DNA junction binding;GO:0003677//DNA binding;GO:0003682//chromatin binding;GO:0003690//double-stranded DNA binding;GO:0003697//single-stranded DNA binding;GO:0005515//protein binding;GO:0005515//protein binding;GO:0005524//ATP binding;GO:000…	GO:0001701//in utero embryonic development;GO:0002204//somatic recombination of immunoglobulin genes involved in immune response;GO:0006119//oxidative phosphorylation;GO:0006281//DNA repair;GO:0006298//mismatch repair;GO:0006298//mismatch repair;GO:0006298//mismatch repair;GO:0006298//mismatch repair;GO:0006301//postreplication repair;GO:0006301//postreplication repair;GO:0006302//double-strand b…	--
ncbi_445	2805	2734	2298	29	50	35	77.32	76.84	72.45	0.96	1.55	0.89	75.5367	1.13333	-6.05853	0	0	ASS1	argininosuccinate synthase 1, transcript variant 1	Metabolism;Human Diseases;Metabolism;Metabolism;Metabolism	Global and overview maps;Cardiovascular disease;Global and overview maps;Amino acid metabolism;Amino acid metabolism	ko01100//Metabolic pathways;ko05418//Fluid shear stress and atherosclerosis;ko01230//Biosynthesis of amino acids;ko00250//Alanine, aspartate and glutamate metabolism;ko00220//Arginine biosynthesis	K01940;K01940;K01940;K01940;K01940	GO:0005634//nucleus;GO:0005737//cytoplasm;GO:0005741//mitochondrial outer membrane;GO:0005764//lysosome;GO:0005783//endoplasmic reticulum;GO:0005829//cytosol;GO:0005829//cytosol;GO:0043204//perikaryon;GO:0070062//extracellular exosome;GO:0070852//cell body fiber	GO:0003723//RNA binding;GO:0004055//argininosuccinate synthase activity;GO:0004055//argininosuccinate synthase activity;GO:0005515//protein binding;GO:0005524//ATP binding;GO:0015643//toxic substance binding;GO:0016597//amino acid binding;GO:0042802//identical protein binding	GO:0000050//urea cycle;GO:0000050//urea cycle;GO:0000050//urea cycle;GO:0000050//urea cycle;GO:0000052//citrulline metabolic process;GO:0000053//argininosuccinate metabolic process;GO:0000053//argininosuccinate metabolic process;GO:0001822//kidney development;GO:0001889//liver development;GO:0006526//arginine biosynthetic process;GO:0006526//arginine biosynthetic process;GO:0006526//arginine bios…	--
ncbi_4478	2454	2405	2137	22172	21800	25803	28.88	29.48	29.22	295.31	294.97	294	29.1933	294.76	3.33583	0	0	MSN	moesin	Cellular Processes;Human Diseases;Cellular Processes;Human Diseases;Organismal Systems	Cell motility;Cancer: overview;Cellular community - eukaryotes;Infectious disease: viral;Immune system	ko04810//Regulation of actin cytoskeleton;ko05205//Proteoglycans in cancer;ko04530//Tight junction;ko05162//Measles;ko04670//Leukocyte transendothelial migration	K05763;K05763;K05763;K05763;K05763	GO:0001931//uropod;GO:0005615//extracellular space;GO:0005634//nucleus;GO:0005737//cytoplasm;GO:0005829//cytosol;GO:0005829//cytosol;GO:0005856//cytoskeleton;GO:0005886//plasma membrane;GO:0005902//microvillus;GO:0005925//focal adhesion;GO:0005925//focal adhesion;GO:0009986//cell surface;GO:0016323//basolateral plasma membrane;GO:0016324//apical plasma membrane;GO:0030175//filopodium;GO:0031143//…	GO:0003725//double-stranded RNA binding;GO:0003779//actin binding;GO:0005102//signaling receptor binding;GO:0005200//structural constituent of cytoskeleton;GO:0005515//protein binding;GO:0019899//enzyme binding;GO:0019901//protein kinase binding;GO:0050839//cell adhesion molecule binding	GO:0001771//immunological synapse formation;GO:0007010//cytoskeleton organization;GO:0007159//leukocyte cell-cell adhesion;GO:0008360//regulation of cell shape;GO:0008361//regulation of cell size;GO:0008361//regulation of cell size;GO:0010628//positive regulation of gene expression;GO:0016032//viral process;GO:0022612//gland morphogenesis;GO:0022614//membrane to membrane docking;GO:0035722//inter…	--
ncbi_4519	65497	61268	54438	14092	13499	16262	2681.91	2613.06	2590.18	653.19	635.6	644.82	2628.38	644.537	-2.02784	0	0	CYTB	--	Metabolism;Organismal Systems;Human Diseases;Human Diseases;Human Diseases;Human Diseases;Metabolism;Organismal Systems	Global and overview maps;Environmental adaptation;Neurodegenerative disease;Neurodegenerative disease;Endocrine and metabolic disease;Neurodegenerative disease;Energy metabolism;Circulatory system	ko01100//Metabolic pathways;ko04714//Thermogenesis;ko05016//Huntington disease;ko05010//Alzheimer disease;ko04932//Non-alcoholic fatty liver disease;ko05012//Parkinson disease;ko00190//Oxidative phosphorylation;ko04260//Cardiac muscle contraction	K00412;K00412;K00412;K00412;K00412;K00412;K00412;K00412	GO:0005739//mitochondrion;GO:0005743//mitochondrial inner membrane;GO:0005750//mitochondrial respiratory chain complex III;GO:0005750//mitochondrial respiratory chain complex III;GO:0031305//integral component of mitochondrial inner membrane	GO:0008121//ubiquinol-cytochrome-c reductase activity;GO:0008121//ubiquinol-cytochrome-c reductase activity;GO:0020037//heme binding;GO:0044877//protein-containing complex binding;GO:0045153//electron transporter, transferring electrons within CoQH2-cytochrome c reductase complex activity;GO:0046872//metal ion binding	GO:0001666//response to hypoxia;GO:0006122//mitochondrial electron transport, ubiquinol to cytochrome c;GO:0006122//mitochondrial electron transport, ubiquinol to cytochrome c;GO:0006122//mitochondrial electron transport, ubiquinol to cytochrome c;GO:0009408//response to heat;GO:0015990//electron transport coupled proton transport;GO:0031100//animal organ regeneration;GO:0033590//response to coba…	--
ncbi_4522	4961	4716	4085	10522	10238	12237	67.22	66.56	64.32	161.39	159.52	160.57	66.0333	160.493	1.28125	0	0	MTHFD1	methylenetetrahydrofolate dehydrogenase, cyclohydrolase and formyltetrahydrofolate synthetase 1	Metabolism;Metabolism	Global and overview maps;Metabolism of cofactors and vitamins	ko01100//Metabolic pathways;ko00670//One carbon pool by folate	K00288;K00288	GO:0005737//cytoplasm;GO:0005739//mitochondrion;GO:0005829//cytosol;GO:0005829//cytosol;GO:0016020//membrane;GO:0070062//extracellular exosome	GO:0004329//formate-tetrahydrofolate ligase activity;GO:0004329//formate-tetrahydrofolate ligase activity;GO:0004329//formate-tetrahydrofolate ligase activity;GO:0004477//methenyltetrahydrofolate cyclohydrolase activity;GO:0004477//methenyltetrahydrofolate cyclohydrolase activity;GO:0004486//methylenetetrahydrofolate dehydrogenase [NAD(P)+] activity;GO:0004487//methylenetetrahydrofolate dehydroge…	GO:0000105//histidine biosynthetic process;GO:0001843//neural tube closure;GO:0006164//purine nucleotide biosynthetic process;GO:0006555//methionine metabolic process;GO:0006730//one-carbon metabolic process;GO:0007507//heart development;GO:0009069//serine family amino acid metabolic process;GO:0009070//serine family amino acid biosynthetic process;GO:0009086//methionine biosynthetic process;GO:0…	--
ncbi_4603	204	196	160	1906	1957	2040	1.98	2.28	1.77	21.96	22.75	20.25	2.01	21.6533	3.42932	0	0	MYBL1	MYB proto-oncogene like 1, transcript variant 1	-	-	-	-	GO:0005634//nucleus;GO:0005634//nucleus	GO:0000978//RNA polymerase II proximal promoter sequence-specific DNA binding;GO:0000981//DNA-binding transcription factor activity, RNA polymerase II-specific;GO:0000981//DNA-binding transcription factor activity, RNA polymerase II-specific;GO:0000981//DNA-binding transcription factor activity, RNA polymerase II-specific;GO:0001228//DNA-binding transcription activator activity, RNA polymerase II…	GO:0000278//mitotic cell cycle;GO:0007141//male meiosis I;GO:0007283//spermatogenesis;GO:0010529//negative regulation of transposition;GO:0030154//cell differentiation;GO:0045893//positive regulation of transcription, DNA-templated;GO:0045893//positive regulation of transcription, DNA-templated;GO:0045944//positive regulation of transcription by RNA polymerase II;GO:1990511//piRNA biosynthetic pr…	MYB
ncbi_4628	5517	5200	4762	1106	1202	1383	33.51	32.89	33.58	7.6	8.38	8.12	33.3267	8.03333	-2.05261	0	0	MYH10	myosin heavy chain 10, transcript variant 1	Cellular Processes;Cellular Processes;Human Diseases	Cell motility;Cellular community - eukaryotes;Infectious disease: bacterial	ko04810//Regulation of actin cytoskeleton;ko04530//Tight junction;ko05132//Salmonella infection	K10352;K10352;K10352	GO:0001725//stress fiber;GO:0005634//nucleus;GO:0005737//cytoplasm;GO:0005819//spindle;GO:0005829//cytosol;GO:0005829//cytosol;GO:0005844//polysome;GO:0005903//brush border;GO:0005938//cell cortex;GO:0016459//myosin complex;GO:0016460//myosin II complex;GO:0030027//lamellipodium;GO:0030426//growth cone;GO:0030496//midbody;GO:0031594//neuromuscular junction;GO:0032154//cleavage furrow;GO:0042641//…	GO:0000146//microfilament motor activity;GO:0003779//actin binding;GO:0005515//protein binding;GO:0005516//calmodulin binding;GO:0005524//ATP binding;GO:0005524//ATP binding;GO:0016887//ATPase activity;GO:0030898//actin-dependent ATPase activity;GO:0030898//actin-dependent ATPase activity;GO:0035613//RNA stem-loop binding;GO:0043531//ADP binding;GO:0048027//mRNA 5'-UTR binding;GO:0051015//actin f…	GO:0000281//mitotic cytokinesis;GO:0001701//in utero embryonic development;GO:0001764//neuron migration;GO:0001778//plasma membrane repair;GO:0003279//cardiac septum development;GO:0006887//exocytosis;GO:0006930//substrate-dependent cell migration, cell extension;GO:0007097//nuclear migration;GO:0007155//cell adhesion;GO:0007411//axon guidance;GO:0007512//adult heart development;GO:0008283//cell …	--
ncbi_4643	657	718	635	3074	3109	3617	6.01	6.84	6.77	31.93	32.82	32.1	6.54	32.2833	2.30343	0	0	MYO1E	myosin IE	-	-	-	-	GO:0005737//cytoplasm;GO:0005856//cytoskeleton;GO:0005903//brush border;GO:0005911//cell-cell junction;GO:0005912//adherens junction;GO:0015629//actin cytoskeleton;GO:0016459//myosin complex;GO:0045334//clathrin-coated endocytic vesicle;GO:0070062//extracellular exosome	GO:0000146//microfilament motor activity;GO:0003774//motor activity;GO:0005515//protein binding;GO:0005516//calmodulin binding;GO:0005524//ATP binding;GO:0035091//phosphatidylinositol binding;GO:0042623//ATPase activity, coupled;GO:0051015//actin filament binding	GO:0001570//vasculogenesis;GO:0001701//in utero embryonic development;GO:0003094//glomerular filtration;GO:0006807//nitrogen compound metabolic process;GO:0006897//endocytosis;GO:0030048//actin filament-based movement;GO:0032836//glomerular basement membrane development;GO:0035166//post-embryonic hemopoiesis;GO:0048008//platelet-derived growth factor receptor signaling pathway;GO:0072015//glomeru…	--
ncbi_4646	15760	15482	13574	480	492	549	85.52	87.54	85.62	2.96	3.09	2.9	86.2267	2.98333	-4.85314	0	0	MYO6	myosin VI, transcript variant 2	-	-	-	-	GO:0001726//ruffle;GO:0005634//nucleus;GO:0005654//nucleoplasm;GO:0005737//cytoplasm;GO:0005737//cytoplasm;GO:0005765//lysosomal membrane;GO:0005794//Golgi apparatus;GO:0005829//cytosol;GO:0005884//actin filament;GO:0005886//plasma membrane;GO:0005902//microvillus;GO:0005905//clathrin-coated pit;GO:0005938//cell cortex;GO:0016020//membrane;GO:0016461//unconventional myosin complex;GO:0016591//RNA…	GO:0003774//motor activity;GO:0003779//actin binding;GO:0005515//protein binding;GO:0005516//calmodulin binding;GO:0005516//calmodulin binding;GO:0005524//ATP binding;GO:0043531//ADP binding;GO:0051015//actin filament binding;GO:0051015//actin filament binding;GO:0060001//minus-end directed microfilament motor activity	GO:0006886//intracellular protein transport;GO:0006897//endocytosis;GO:0006897//endocytosis;GO:0007605//sensory perception of sound;GO:0030048//actin filament-based movement;GO:0030048//actin filament-based movement;GO:0030330//DNA damage response, signal transduction by p53 class mediator;GO:0042493//response to drug;GO:0045944//positive regulation of transcription by RNA polymerase II;GO:005104…	--
ncbi_4685	20983	20380	18063	200	186	209	211.72	210.21	212.59	2.17	2.36	2.22	211.507	2.25	-6.55463	0	0	NCAM2	neural cell adhesion molecule 2, transcript variant 1	Environmental Information Processing;Human Diseases	Signaling molecules and interaction;Neurodegenerative disease	ko04514//Cell adhesion molecules;ko05020//Prion disease	K06491;K06491	GO:0005886//plasma membrane;GO:0016021//integral component of membrane;GO:0016604//nuclear body;GO:0030424//axon	GO:0042802//identical protein binding	GO:0007158//neuron cell-cell adhesion;GO:0007413//axonal fasciculation;GO:0007608//sensory perception of smell	--
ncbi_4747	174	172	203	8130	8184	9549	2.12	2.18	2.87	111.94	114.47	112.48	2.39	112.963	5.5627	0	0	NEFL	neurofilament light	Human Diseases	Neurodegenerative disease	ko05014//Amyotrophic lateral sclerosis	K04572	GO:0005737//cytoplasm;GO:0005829//cytosol;GO:0005883//neurofilament;GO:0030424//axon;GO:0030426//growth cone;GO:0031594//neuromuscular junction;GO:0098685//Schaffer collateral - CA1 synapse;GO:0098981//cholinergic synapse;GO:0099160//postsynaptic intermediate filament cytoskeleton;GO:0099182//presynaptic intermediate filament cytoskeleton;GO:1904115//axon cytoplasm	GO:0005200//structural constituent of cytoskeleton;GO:0005515//protein binding;GO:0008022//protein C-terminus binding;GO:0019904//protein domain specific binding;GO:0030674//protein binding, bridging;GO:0042802//identical protein binding;GO:0043274//phospholipase binding;GO:0046982//protein heterodimerization activity;GO:0099184//structural constituent of postsynaptic intermediate filament cytosk…	GO:0000165//MAPK cascade;GO:0000226//microtubule cytoskeleton organization;GO:0008089//anterograde axonal transport;GO:0008090//retrograde axonal transport;GO:0014012//peripheral nervous system axon regeneration;GO:0019896//axonal transport of mitochondrion;GO:0021510//spinal cord development;GO:0021766//hippocampus development;GO:0021987//cerebral cortex development;GO:0031133//regulation of axo…	--
ncbi_4756	2284	2103	1897	65	57	52	16	15.67	15.75	0.53	0.49	0.35	15.8067	0.456667	-5.11325	0	0	NEO1	neogenin 1, transcript variant 2	Environmental Information Processing	Signaling molecules and interaction	ko04514//Cell adhesion molecules	K06766	GO:0005654//nucleoplasm;GO:0005794//Golgi apparatus;GO:0005886//plasma membrane;GO:0005886//plasma membrane;GO:0005887//integral component of plasma membrane;GO:0098797//plasma membrane protein complex	GO:0005515//protein binding;GO:0038023//signaling receptor activity;GO:0039706//co-receptor binding	GO:0007155//cell adhesion;GO:0007411//axon guidance;GO:0030513//positive regulation of BMP signaling pathway;GO:0055072//iron ion homeostasis	--
ncbi_4784	20590	20133	18323	3987	3987	5038	171.23	174.62	177.25	37.5	38.09	40.44	174.367	38.6767	-2.17259	0	0	NFIX	nuclear factor I X, transcript variant 1	-	-	-	-	GO:0005634//nucleus	GO:0000981//DNA-binding transcription factor activity, RNA polymerase II-specific;GO:0000981//DNA-binding transcription factor activity, RNA polymerase II-specific;GO:0000981//DNA-binding transcription factor activity, RNA polymerase II-specific;GO:0000981//DNA-binding transcription factor activity, RNA polymerase II-specific;GO:0003677//DNA binding;GO:0003700//DNA-binding transcription factor ac…	GO:0000122//negative regulation of transcription by RNA polymerase II;GO:0000122//negative regulation of transcription by RNA polymerase II;GO:0006260//DNA replication;GO:0006366//transcription by RNA polymerase II;GO:0045944//positive regulation of transcription by RNA polymerase II;GO:0045944//positive regulation of transcription by RNA polymerase II	CTF/NFI
ncbi_481	16121	16004	14291	1383	1279	1694	342.35	354.01	352.66	33.24	31.23	34.83	349.673	33.1	-3.4011	0	0	ATP1B1	ATPase Na+/K+ transporting subunit beta 1	Environmental Information Processing;Environmental Information Processing;Organismal Systems;Organismal Systems;Organismal Systems;Organismal Systems;Organismal Systems;Organismal Systems;Organismal Systems;Organismal Systems;Organismal Systems;Organismal Systems;Organismal Systems;Organismal Systems;Organismal Systems;Organismal Systems;Organismal Systems;Organismal Systems	Signal transduction;Signal transduction;Circulatory system;Endocrine system;Endocrine system;Digestive system;Digestive system;Digestive system;Endocrine system;Circulatory system;Digestive system;Endocrine system;Digestive system;Digestive system;Excretory system;Digestive system;Excretory system;Excretory system	ko04024//cAMP signaling pathway;ko04022//cGMP-PKG signaling pathway;ko04261//Adrenergic signaling in cardiomyocytes;ko04919//Thyroid hormone signaling pathway;ko04925//Aldosterone synthesis and secretion;ko04972//Pancreatic secretion;ko04970//Salivary secretion;ko04974//Protein digestion and absorption;ko04911//Insulin secretion;ko04260//Cardiac muscle contraction;ko04971//Gastric acid secretion;…	K01540;K01540;K01540;K01540;K01540;K01540;K01540;K01540;K01540;K01540;K01540;K01540;K01540;K01540;K01540;K01540;K01540;K01540	GO:0005886//plasma membrane;GO:0005886//plasma membrane;GO:0005890//sodium:potassium-exchanging ATPase complex;GO:0005890//sodium:potassium-exchanging ATPase complex;GO:0005890//sodium:potassium-exchanging ATPase complex;GO:0005901//caveola;GO:0014704//intercalated disc;GO:0016020//membrane;GO:0016323//basolateral plasma membrane;GO:0016324//apical plasma membrane;GO:0042383//sarcolemma;GO:007006…	GO:0001671//ATPase activator activity;GO:0001671//ATPase activator activity;GO:0005391//sodium:potassium-exchanging ATPase activity;GO:0005391//sodium:potassium-exchanging ATPase activity;GO:0005391//sodium:potassium-exchanging ATPase activity;GO:0005515//protein binding;GO:0005524//ATP binding;GO:0008022//protein C-terminus binding;GO:0008144//drug binding;GO:0016887//ATPase activity;GO:0019901/…	GO:0001666//response to hypoxia;GO:0006874//cellular calcium ion homeostasis;GO:0006883//cellular sodium ion homeostasis;GO:0006883//cellular sodium ion homeostasis;GO:0007155//cell adhesion;GO:0010248//establishment or maintenance of transmembrane electrochemical gradient;GO:0010468//regulation of gene expression;GO:0010882//regulation of cardiac muscle contraction by calcium ion signaling;GO:00…	--
ncbi_4824	13806	12691	11398	109	138	150	196.59	188.23	188.6	1.76	2.29	2.07	191.14	2.04	-6.54992	0	0	NKX3-1	NK3 homeobox 1, transcript variant 2	Human Diseases;Human Diseases	Cancer: overview;Cancer: specific types	ko05200//Pathways in cancer;ko05215//Prostate cancer	K09348;K09348	GO:0005634//nucleus;GO:0005634//nucleus;GO:0005634//nucleus;GO:0005634//nucleus;GO:0090734//site of DNA damage	GO:0000976//transcription regulatory region sequence-specific DNA binding;GO:0000978//RNA polymerase II proximal promoter sequence-specific DNA binding;GO:0000978//RNA polymerase II proximal promoter sequence-specific DNA binding;GO:0000981//DNA-binding transcription factor activity, RNA polymerase II-specific;GO:0000981//DNA-binding transcription factor activity, RNA polymerase II-specific;GO:00…	GO:0001656//metanephros development;GO:0001756//somitogenesis;GO:0001934//positive regulation of protein phosphorylation;GO:0006355//regulation of transcription, DNA-templated;GO:0006919//activation of cysteine-type endopeptidase activity involved in apoptotic process;GO:0007275//multicellular organism development;GO:0007431//salivary gland development;GO:0007507//heart development;GO:0008284//po…	Homeobox
ncbi_4836	1525	1530	1383	6152	6114	7484	14.54	15.2	15.33	66.41	67.05	69.12	15.0233	67.5267	2.16825	0	0	NMT1	N-myristoyltransferase 1	-	-	-	-	GO:0005737//cytoplasm;GO:0005737//cytoplasm;GO:0005739//mitochondrion;GO:0005829//cytosol;GO:0005829//cytosol;GO:0005886//plasma membrane;GO:0019898//extrinsic component of membrane	GO:0004379//glycylpeptide N-tetradecanoyltransferase activity;GO:0004379//glycylpeptide N-tetradecanoyltransferase activity;GO:0019107//myristoyltransferase activity;GO:0019107//myristoyltransferase activity	GO:0001701//in utero embryonic development;GO:0006499//N-terminal protein myristoylation;GO:0018008//N-terminal peptidyl-glycine N-myristoylation;GO:0018008//N-terminal peptidyl-glycine N-myristoylation;GO:0022400//regulation of rhodopsin mediated signaling pathway;GO:0042180//cellular ketone metabolic process;GO:1900740//positive regulation of protein insertion into mitochondrial membrane involv…	--
ncbi_4862	92	99	81	3637	3525	4295	1.1	1.36	1.13	54.24	52.08	53.81	1.19667	53.3767	5.47912	0	0	NPAS2	neuronal PAS domain protein 2	Organismal Systems	Environmental adaptation	ko04710//Circadian rhythm	K09026	GO:0005634//nucleus;GO:0005654//nucleoplasm;GO:0005654//nucleoplasm;GO:0005667//transcription factor complex;GO:0005829//cytosol;GO:0005829//cytosol	GO:0000980//RNA polymerase II distal enhancer sequence-specific DNA binding;GO:0000981//DNA-binding transcription factor activity, RNA polymerase II-specific;GO:0000981//DNA-binding transcription factor activity, RNA polymerase II-specific;GO:0000981//DNA-binding transcription factor activity, RNA polymerase II-specific;GO:0003677//DNA binding;GO:0003677//DNA binding;GO:0003700//DNA-binding trans…	GO:0006974//cellular response to DNA damage stimulus;GO:0007417//central nervous system development;GO:0007623//circadian rhythm;GO:0019216//regulation of lipid metabolic process;GO:0032922//circadian regulation of gene expression;GO:0042493//response to drug;GO:0045739//positive regulation of DNA repair;GO:0045893//positive regulation of transcription, DNA-templated;GO:0045893//positive regulati…	bHLH
ncbi_4898	3542	3280	3031	8132	7929	9186	46.15	44.61	45.28	117	115.8	112.78	45.3467	115.193	1.34499	0	0	NRDC	nardilysin convertase, transcript variant 2	-	-	-	-	GO:0005739//mitochondrion;GO:0005829//cytosol;GO:0009986//cell surface	GO:0004222//metalloendopeptidase activity;GO:0005515//protein binding;GO:0046872//metal ion binding;GO:0048408//epidermal growth factor binding	GO:0006508//proteolysis;GO:0007528//neuromuscular junction development;GO:0008283//cell proliferation;GO:0016477//cell migration;GO:0051044//positive regulation of membrane protein ectodomain proteolysis;GO:0052548//regulation of endopeptidase activity;GO:0120163//negative regulation of cold-induced thermogenesis	--
ncbi_4925	16814	16877	15027	1271	1311	1347	422	443.93	440.31	36.87	38.4	33.15	435.413	36.14	-3.59072	0	0	NUCB2	nucleobindin 2, transcript variant 2	-	-	-	-	GO:0005615//extracellular space;GO:0005640//nuclear outer membrane;GO:0005783//endoplasmic reticulum;GO:0005793//endoplasmic reticulum-Golgi intermediate compartment;GO:0005793//endoplasmic reticulum-Golgi intermediate compartment;GO:0005794//Golgi apparatus;GO:0005829//cytosol;GO:0005886//plasma membrane;GO:0070062//extracellular exosome	GO:0003677//DNA binding;GO:0005509//calcium ion binding;GO:0005515//protein binding	GO:0032099//negative regulation of appetite	--
ncbi_493869	58	66	40	1896	1958	2231	0.72	0.85	0.58	26.57	27.88	26.74	0.716667	27.0633	5.23889	0	0	GPX8	glutathione peroxidase 8 (putative), transcript variant 1	Organismal Systems;Metabolism;Metabolism	Endocrine system;Lipid metabolism;Metabolism of other amino acids	ko04918//Thyroid hormone synthesis;ko00590//Arachidonic acid metabolism;ko00480//Glutathione metabolism	K00432;K00432;K00432	GO:0005788//endoplasmic reticulum lumen;GO:0016021//integral component of membrane	GO:0004601//peroxidase activity;GO:0004601//peroxidase activity;GO:0004602//glutathione peroxidase activity	GO:0034599//cellular response to oxidative stress;GO:0055114//oxidation-reduction process;GO:0098869//cellular oxidant detoxification	--
ncbi_4940	253	262	262	2344	2369	2875	1.78	1.92	2.14	18.71	19.18	19.62	1.94667	19.17	3.29977	0	0	OAS3	2'-5'-oligoadenylate synthetase 3	Human Diseases;Human Diseases;Organismal Systems;Human Diseases;Human Diseases	Infectious disease: viral;Infectious disease: viral;Immune system;Infectious disease: viral;Infectious disease: viral	ko05168//Herpes simplex virus 1 infection;ko05164//Influenza A;ko04621//NOD-like receptor signaling pathway;ko05162//Measles;ko05160//Hepatitis C	K14216;K14216;K14216;K14216;K14216	GO:0005615//extracellular space;GO:0005634//nucleus;GO:0005654//nucleoplasm;GO:0005654//nucleoplasm;GO:0005737//cytoplasm;GO:0005829//cytosol;GO:0005829//cytosol;GO:0005829//cytosol;GO:0005886//plasma membrane;GO:0043231//intracellular membrane-bounded organelle	GO:0001730//2'-5'-oligoadenylate synthetase activity;GO:0001730//2'-5'-oligoadenylate synthetase activity;GO:0003725//double-stranded RNA binding;GO:0003725//double-stranded RNA binding;GO:0005515//protein binding;GO:0005524//ATP binding;GO:0046872//metal ion binding	GO:0006139//nucleobase-containing compound metabolic process;GO:0009615//response to virus;GO:0045071//negative regulation of viral genome replication;GO:0051607//defense response to virus;GO:0051607//defense response to virus;GO:0060333//interferon-gamma-mediated signaling pathway;GO:0060337//type I interferon signaling pathway;GO:0060700//regulation of ribonuclease activity;GO:0060700//regulati…	--
ncbi_5019	4293	3689	3362	584	574	680	56.45	50.51	51.44	8.68	8.7	8.66	52.8	8.68	-2.60477	0	0	OXCT1	3-oxoacid CoA-transferase 1	Metabolism;Metabolism;Metabolism	Amino acid metabolism;Carbohydrate metabolism;Lipid metabolism	ko00280//Valine, leucine and isoleucine degradation;ko00650//Butanoate metabolism;ko00072//Synthesis and degradation of ketone bodies	K01027;K01027;K01027	GO:0005654//nucleoplasm;GO:0005739//mitochondrion;GO:0005739//mitochondrion;GO:0005759//mitochondrial matrix	GO:0008260//3-oxoacid CoA-transferase activity;GO:0042803//protein homodimerization activity	GO:0007420//brain development;GO:0007507//heart development;GO:0007584//response to nutrient;GO:0009725//response to hormone;GO:0014823//response to activity;GO:0035774//positive regulation of insulin secretion involved in cellular response to glucose stimulus;GO:0042182//ketone catabolic process;GO:0042594//response to starvation;GO:0045471//response to ethanol;GO:0046950//cellular ketone body m…	--
ncbi_5033	2220	2223	1817	8906	8659	9855	36.35	37.92	34.58	164.97	162.89	156.23	36.2833	161.363	2.15293	0	0	P4HA1	prolyl 4-hydroxylase subunit alpha 1, transcript variant 1	Metabolism;Metabolism	Global and overview maps;Amino acid metabolism	ko01100//Metabolic pathways;ko00330//Arginine and proline metabolism	K00472;K00472	GO:0005739//mitochondrion;GO:0005783//endoplasmic reticulum;GO:0005783//endoplasmic reticulum;GO:0005788//endoplasmic reticulum lumen;GO:0016020//membrane;GO:0016222//procollagen-proline 4-dioxygenase complex;GO:0043231//intracellular membrane-bounded organelle	GO:0004656//procollagen-proline 4-dioxygenase activity;GO:0005506//iron ion binding;GO:0005515//protein binding;GO:0016702//oxidoreductase activity, acting on single donors with incorporation of molecular oxygen, incorporation of two atoms of oxygen;GO:0031418//L-ascorbic acid binding;GO:0042802//identical protein binding	GO:0018401//peptidyl-proline hydroxylation to 4-hydroxy-L-proline;GO:0030199//collagen fibril organization;GO:0055114//oxidation-reduction process	--
ncbi_50512	4063	4064	3655	398	390	481	85.93	89.53	89.83	9.53	9.49	9.85	88.43	9.62333	-3.19993	0	0	PODXL2	podocalyxin like 2	-	-	-	-	GO:0005796//Golgi lumen;GO:0005887//integral component of plasma membrane	GO:0005515//protein binding;GO:0005539//glycosaminoglycan binding	GO:0050901//leukocyte tethering or rolling;GO:0050901//leukocyte tethering or rolling	--
ncbi_5066	607	696	602	4981	4871	5407	7.56	9.03	8.63	69.08	68.4	63.67	8.40667	67.05	2.99563	0	0	PAM	peptidylglycine alpha-amidating monooxygenase, transcript variant 1	-	-	-	-	GO:0005576//extracellular region;GO:0005802//trans-Golgi network;GO:0005886//plasma membrane;GO:0009986//cell surface;GO:0016020//membrane;GO:0016021//integral component of membrane;GO:0030658//transport vesicle membrane;GO:0030667//secretory granule membrane;GO:0043005//neuron projection;GO:0043204//perikaryon;GO:0048471//perinuclear region of cytoplasm;GO:0070062//extracellular exosome	GO:0004504//peptidylglycine monooxygenase activity;GO:0004504//peptidylglycine monooxygenase activity;GO:0004598//peptidylamidoglycolate lyase activity;GO:0004598//peptidylamidoglycolate lyase activity;GO:0004598//peptidylamidoglycolate lyase activity;GO:0005507//copper ion binding;GO:0005509//calcium ion binding;GO:0005515//protein binding;GO:0008270//zinc ion binding;GO:0019901//protein kinase …	GO:0001519//peptide amidation;GO:0001519//peptide amidation;GO:0001666//response to hypoxia;GO:0001676//long-chain fatty acid metabolic process;GO:0006357//regulation of transcription by RNA polymerase II;GO:0007417//central nervous system development;GO:0007507//heart development;GO:0007595//lactation;GO:0009268//response to pH;GO:0009404//toxin metabolic process;GO:0018032//protein amidation;GO…	--
ncbi_50807	870	886	771	8147	8034	9048	6.58	6.94	6.76	68.99	69.13	65.45	6.76	67.8567	3.3274	0	0	ASAP1	ArfGAP with SH3 domain, ankyrin repeat and PH domain 1, transcript variant 2	Cellular Processes;Organismal Systems	Transport and catabolism;Immune system	ko04144//Endocytosis;ko04666//Fc gamma R-mediated phagocytosis	K12488;K12488	GO:0002102//podosome;GO:0005829//cytosol;GO:0031253//cell projection membrane;GO:0043197//dendritic spine	GO:0001786//phosphatidylserine binding;GO:0005096//GTPase activator activity;GO:0005515//protein binding;GO:0005546//phosphatidylinositol-4,5-bisphosphate binding;GO:0005547//phosphatidylinositol-3,4,5-trisphosphate binding;GO:0045296//cadherin binding;GO:0046872//metal ion binding	GO:0043547//positive regulation of GTPase activity;GO:0060271//cilium assembly;GO:0060271//cilium assembly;GO:0061000//negative regulation of dendritic spine development;GO:0071803//positive regulation of podosome assembly;GO:1903527//positive regulation of membrane tubulation	--
ncbi_5096	5327	4862	4560	796	746	925	140.27	130.86	139.74	23.88	22.94	24.09	136.957	23.6367	-2.53462	0	0	PCCB	propionyl-CoA carboxylase beta subunit, transcript variant 1	Metabolism;Metabolism;Metabolism;Metabolism;Metabolism	Global and overview maps;Global and overview maps;Amino acid metabolism;Carbohydrate metabolism;Carbohydrate metabolism	ko01100//Metabolic pathways;ko01200//Carbon metabolism;ko00280//Valine, leucine and isoleucine degradation;ko00640//Propanoate metabolism;ko00630//Glyoxylate and dicarboxylate metabolism	K01966;K01966;K01966;K01966;K01966	GO:0005739//mitochondrion;GO:0005759//mitochondrial matrix;GO:0005829//cytosol	GO:0004658//propionyl-CoA carboxylase activity;GO:0005515//protein binding;GO:0005524//ATP binding	GO:0006768//biotin metabolic process;GO:0019626//short-chain fatty acid catabolic process	--
ncbi_5099	5487	5254	4889	142	151	160	42.37	42.17	44.39	1.26	1.45	1.32	42.9767	1.34333	-4.99966	0	0	PCDH7	protocadherin 7, transcript variant d	-	-	-	-	GO:0005886//plasma membrane;GO:0005886//plasma membrane;GO:0005887//integral component of plasma membrane;GO:0031092//platelet alpha granule membrane	GO:0005509//calcium ion binding	GO:0002576//platelet degranulation;GO:0007155//cell adhesion;GO:0007156//homophilic cell adhesion via plasma membrane adhesion molecules	--
ncbi_51043	4115	4011	3599	468	398	541	51.19	51.62	51.83	6.72	5.84	6.58	51.5467	6.38	-3.01425	0	0	ZBTB7B	zinc finger and BTB domain containing 7B, transcript variant 3	-	-	-	-	GO:0005634//nucleus;GO:0005634//nucleus;GO:0005654//nucleoplasm	GO:0000978//RNA polymerase II proximal promoter sequence-specific DNA binding;GO:0000981//DNA-binding transcription factor activity, RNA polymerase II-specific;GO:0000981//DNA-binding transcription factor activity, RNA polymerase II-specific;GO:0001158//enhancer sequence-specific DNA binding;GO:0001228//DNA-binding transcription activator activity, RNA polymerase II-specific;GO:0005515//protein b…	GO:0000122//negative regulation of transcription by RNA polymerase II;GO:0001865//NK T cell differentiation;GO:0006366//transcription by RNA polymerase II;GO:0007398//ectoderm development;GO:0007595//lactation;GO:0010628//positive regulation of gene expression;GO:0010628//positive regulation of gene expression;GO:0010629//negative regulation of gene expression;GO:0031065//positive regulation of h…	ZBTB
ncbi_51088	619	577	491	5404	5734	6271	5.67	5.39	5.42	50.78	53.3	51.84	5.49333	51.9733	3.24202	0	0	KLHL5	kelch like family member 5, transcript variant 3	-	-	-	-	GO:0005737//cytoplasm;GO:0005829//cytosol;GO:0005856//cytoskeleton	GO:0003674//molecular_function;GO:0003779//actin binding	GO:0008150//biological_process;GO:0043687//post-translational protein modification	--
ncbi_51109	16428	16103	14202	5429	5512	6382	299.04	305.41	300.41	111.85	115.37	112.5	301.62	113.24	-1.41335	0	0	RDH11	retinol dehydrogenase 11, transcript variant 2	Metabolism;Metabolism	Global and overview maps;Metabolism of cofactors and vitamins	ko01100//Metabolic pathways;ko00830//Retinol metabolism	K11152;K11152	GO:0001917//photoreceptor inner segment;GO:0005789//endoplasmic reticulum membrane;GO:0005789//endoplasmic reticulum membrane;GO:0016021//integral component of membrane	GO:0004745//retinol dehydrogenase activity;GO:0005515//protein binding;GO:0016616//oxidoreductase activity, acting on the CH-OH group of donors, NAD or NADP as acceptor;GO:0033721//aldehyde dehydrogenase (NADP+) activity;GO:0052650//NADP-retinol dehydrogenase activity	GO:0001523//retinoid metabolic process;GO:0001523//retinoid metabolic process;GO:0007601//visual perception;GO:0016062//adaptation of rhodopsin mediated signaling;GO:0042572//retinol metabolic process;GO:0042572//retinol metabolic process;GO:0042574//retinal metabolic process;GO:0055114//oxidation-reduction process;GO:0110095//cellular detoxification of aldehyde	--
ncbi_51187	7225	7241	6309	1657	1672	1791	229.16	239.22	232.53	59.49	60.98	55.01	233.637	58.4933	-1.99792	0	0	RSL24D1	ribosomal L24 domain containing 1	Genetic Information Processing	Translation	ko03010//Ribosome	K02896	GO:0005634//nucleus;GO:0005730//nucleolus;GO:0022625//cytosolic large ribosomal subunit	GO:0003723//RNA binding;GO:0003735//structural constituent of ribosome;GO:0005515//protein binding	GO:0000027//ribosomal large subunit assembly;GO:0006412//translation;GO:1902626//assembly of large subunit precursor of preribosome	--
ncbi_51199	1849	1913	1551	7803	7653	8610	12.93	13.9	12.11	47.89	45.7	45.23	12.98	46.2733	1.83389	0	0	NIN	ninein, transcript variant 6	-	-	-	-	GO:0000242//pericentriolar material;GO:0000242//pericentriolar material;GO:0000922//spindle pole;GO:0005634//nucleus;GO:0005730//nucleolus;GO:0005813//centrosome;GO:0005813//centrosome;GO:0005814//centriole;GO:0005814//centriole;GO:0005886//plasma membrane;GO:0030425//dendrite;GO:0036449//microtubule minus-end;GO:0044295//axonal growth cone;GO:0045177//apical part of cell;GO:0072686//mitotic spin…	GO:0005509//calcium ion binding;GO:0005515//protein binding;GO:0005525//GTP binding;GO:0019900//kinase binding	GO:0008104//protein localization;GO:0010457//centriole-centriole cohesion;GO:0021540//corpus callosum morphogenesis;GO:0021957//corticospinal tract morphogenesis;GO:0031116//positive regulation of microtubule polymerization;GO:0034454//microtubule anchoring at centrosome;GO:0034454//microtubule anchoring at centrosome;GO:0048668//collateral sprouting;GO:0050772//positive regulation of axonogenesi…	--
ncbi_51232	452	391	333	3444	3411	3961	3.81	3.46	3.27	32.31	32.62	31.93	3.51333	32.2867	3.20003	0	0	CRIM1	cysteine rich transmembrane BMP regulator 1	-	-	-	-	GO:0005576//extracellular region;GO:0005886//plasma membrane;GO:0016021//integral component of membrane	GO:0004867//serine-type endopeptidase inhibitor activity;GO:0005010//insulin-like growth factor-activated receptor activity;GO:0005520//insulin-like growth factor binding;GO:0030165//PDZ domain binding	GO:0007399//nervous system development;GO:0010951//negative regulation of endopeptidase activity;GO:0048009//insulin-like growth factor receptor signaling pathway	--
ncbi_51290	1463	1409	1238	6272	6267	6664	33.39	32.23	32.1	139.57	139.15	132.06	32.5733	136.927	2.07164	0	0	ERGIC2	ERGIC and golgi 2	-	-	-	-	GO:0005634//nucleus;GO:0005730//nucleolus;GO:0005737//cytoplasm;GO:0005783//endoplasmic reticulum;GO:0016020//membrane;GO:0030134//COPII-coated ER to Golgi transport vesicle;GO:0030173//integral component of Golgi membrane;GO:0030176//integral component of endoplasmic reticulum membrane;GO:0033116//endoplasmic reticulum-Golgi intermediate compartment membrane;GO:0043231//intracellular membrane-bo…	GO:0005515//protein binding	GO:0006888//ER to Golgi vesicle-mediated transport;GO:0006890//retrograde vesicle-mediated transport, Golgi to ER;GO:0006890//retrograde vesicle-mediated transport, Golgi to ER	--
ncbi_51435	82	91	83	1406	1345	1671	1.24	1.25	1.27	22.91	22.13	22.74	1.25333	22.5933	4.17206	0	0	SCARA3	scavenger receptor class A member 3, transcript variant 1	-	-	-	-	GO:0000139//Golgi membrane;GO:0005581//collagen trimer;GO:0005615//extracellular space;GO:0005783//endoplasmic reticulum;GO:0005789//endoplasmic reticulum membrane;GO:0016021//integral component of membrane;GO:0031012//extracellular matrix;GO:0062023//collagen-containing extracellular matrix	GO:0005044//scavenger receptor activity;GO:0005509//calcium ion binding;GO:0005515//protein binding;GO:0005537//mannose binding	GO:0001867//complement activation, lectin pathway;GO:0003429//growth plate cartilage chondrocyte morphogenesis;GO:0006897//endocytosis;GO:0006979//response to oxidative stress;GO:0009650//UV protection;GO:0034138//toll-like receptor 3 signaling pathway	--
ncbi_51571	884	928	766	4261	4250	4832	16.68	18.18	16.76	92.26	94.39	86.96	17.2067	91.2033	2.40612	0	0	FAM49B	family with sequence similarity 49 member B, transcript variant 1	-	-	-	-	GO:0005576//extracellular region;GO:0005929//cilium;GO:0016020//membrane;GO:0031093//platelet alpha granule lumen;GO:0070062//extracellular exosome	GO:0005515//protein binding;GO:0023030//MHC class Ib protein binding, via antigen binding groove	GO:0001916//positive regulation of T cell mediated cytotoxicity;GO:0002576//platelet degranulation;GO:0032729//positive regulation of interferon-gamma production;GO:0050870//positive regulation of T cell activation;GO:2000568//positive regulation of memory T cell activation	--
ncbi_51629	2934	2691	2581	7249	7014	8750	84.62	80.87	86.55	238.36	234.19	246.1	84.0133	239.55	1.51164	0	0	SLC25A39	solute carrier family 25 member 39, transcript variant 1	-	-	-	-	GO:0005743//mitochondrial inner membrane;GO:0016021//integral component of membrane	-	GO:0006783//heme biosynthetic process	--
ncbi_51635	7575	7234	6487	2059	2022	2529	197.27	195.3	195.62	59.49	60.04	63.72	196.063	61.0833	-1.68247	0	0	DHRS7	dehydrogenase/reductase 7, transcript variant 2	-	-	-	-	GO:0016020//membrane	GO:0016491//oxidoreductase activity	GO:0055114//oxidation-reduction process	--
ncbi_51637	2206	2153	1935	5639	5595	6634	98.06	99.69	99.95	283.76	286	285.58	99.2333	285.113	1.52264	0	0	RTRAF	RNA transcription, translation and transport factor	-	-	-	-	GO:0005634//nucleus;GO:0005654//nucleoplasm;GO:0005654//nucleoplasm;GO:0005737//cytoplasm;GO:0005813//centrosome;GO:0005829//cytosol;GO:0048471//perinuclear region of cytoplasm;GO:0072669//tRNA-splicing ligase complex;GO:0072686//mitotic spindle	GO:0000993//RNA polymerase II complex binding;GO:0003723//RNA binding;GO:0003723//RNA binding;GO:0005515//protein binding;GO:0042802//identical protein binding	GO:0006388//tRNA splicing, via endonucleolytic cleavage and ligation;GO:0006388//tRNA splicing, via endonucleolytic cleavage and ligation;GO:0006469//negative regulation of protein kinase activity;GO:0016032//viral process;GO:0045944//positive regulation of transcription by RNA polymerase II;GO:0050658//RNA transport	--
ncbi_51776	553	535	410	2706	2606	3008	5.03	4.93	4.01	22.38	22.14	22.3	4.65667	22.2733	2.25795	0	0	MAP3K20	mitogen-activated protein kinase kinase kinase 20, transcript variant 1	Environmental Information Processing	Signal transduction	ko04010//MAPK signaling pathway	K04424	GO:0005634//nucleus;GO:0005737//cytoplasm;GO:0005829//cytosol	GO:0000287//magnesium ion binding;GO:0003723//RNA binding;GO:0004674//protein serine/threonine kinase activity;GO:0004709//MAP kinase kinase kinase activity;GO:0005515//protein binding;GO:0005524//ATP binding	GO:0000077//DNA damage checkpoint;GO:0000186//activation of MAPKK activity;GO:0006468//protein phosphorylation;GO:0007010//cytoskeleton organization;GO:0007050//cell cycle arrest;GO:0007093//mitotic cell cycle checkpoint;GO:0007257//activation of JUN kinase activity;GO:0008219//cell death;GO:0008283//cell proliferation;GO:0030154//cell differentiation;GO:0042733//embryonic digit morphogenesis;GO:…	--
ncbi_51804	235	228	197	1822	1786	1988	2.18	2.23	2.13	18.2	17.54	16.4	2.18	17.38	2.99503	0	0	SIX4	SIX homeobox 4	Human Diseases	Cancer: overview	ko05202//Transcriptional misregulation in cancer	K15615	GO:0005634//nucleus;GO:0005634//nucleus;GO:0005667//transcription factor complex;GO:0005737//cytoplasm	GO:0000976//transcription regulatory region sequence-specific DNA binding;GO:0000978//RNA polymerase II proximal promoter sequence-specific DNA binding;GO:0000981//DNA-binding transcription factor activity, RNA polymerase II-specific;GO:0000981//DNA-binding transcription factor activity, RNA polymerase II-specific;GO:0000981//DNA-binding transcription factor activity, RNA polymerase II-specific;G…	GO:0007519//skeletal muscle tissue development;GO:0008582//regulation of synaptic growth at neuromuscular junction;GO:0008584//male gonad development;GO:0009653//anatomical structure morphogenesis;GO:0030238//male sex determination;GO:0030910//olfactory placode formation;GO:0032880//regulation of protein localization;GO:0034504//protein localization to nucleus;GO:0042472//inner ear morphogenesis;…	Homeobox
ncbi_5230	10948	10700	9339	22400	22355	27128	211.1	214.9	209.25	488.93	495.67	506.54	211.75	497.047	1.23102	0	0	PGK1	phosphoglycerate kinase 1	Metabolism;Metabolism;Environmental Information Processing;Metabolism;Metabolism	Global and overview maps;Global and overview maps;Signal transduction;Global and overview maps;Carbohydrate metabolism	ko01100//Metabolic pathways;ko01200//Carbon metabolism;ko04066//HIF-1 signaling pathway;ko01230//Biosynthesis of amino acids;ko00010//Glycolysis / Gluconeogenesis	K00927;K00927;K00927;K00927;K00927	GO:0005615//extracellular space;GO:0005829//cytosol;GO:0005829//cytosol;GO:0016020//membrane;GO:0045121//membrane raft;GO:0070062//extracellular exosome	GO:0004618//phosphoglycerate kinase activity;GO:0004618//phosphoglycerate kinase activity;GO:0004618//phosphoglycerate kinase activity;GO:0005515//protein binding;GO:0005524//ATP binding;GO:0005524//ATP binding;GO:0043531//ADP binding;GO:0047134//protein-disulfide reductase activity	GO:0006094//gluconeogenesis;GO:0006094//gluconeogenesis;GO:0006096//glycolytic process;GO:0006096//glycolytic process;GO:0016310//phosphorylation;GO:0016525//negative regulation of angiogenesis;GO:0030855//epithelial cell differentiation;GO:0031639//plasminogen activation;GO:0061621//canonical glycolysis;GO:0071456//cellular response to hypoxia;GO:1903862//positive regulation of oxidative phospho…	--
ncbi_5293	3102	3032	2748	419	450	553	28.03	28.55	28.73	4.24	4.62	4.72	28.4367	4.52667	-2.65123	0	0	PIK3CD	phosphatidylinositol-4,5-bisphosphate 3-kinase catalytic subunit delta, transcript variant 2	Metabolism;Human Diseases;Environmental Information Processing;Human Diseases;Human Diseases;Environmental Information Processing;Human Diseases;Cellular Processes;Environmental Information Processing;Human Diseases;Human Diseases;Cellular Processes;Environmental Information Processing;Human Diseases;Human Diseases;Organismal Systems;Organismal Systems;Human Diseases;Human Diseases;Environmental …	Global and overview maps;Cancer: overview;Signal transduction;Infectious disease: viral;Infectious disease: viral;Signal transduction;Infectious disease: viral;Cell motility;Signal transduction;Infectious disease: viral;Cancer: overview;Cellular community - eukaryotes;Signal transduction;Cancer: overview;Infectious disease: viral;Immune system;Development and regeneration;Infectious disease: vira…	ko01100//Metabolic pathways;ko05200//Pathways in cancer;ko04151//PI3K-Akt signaling pathway;ko05165//Human papillomavirus infection;ko05166//Human T-cell leukemia virus 1 infection;ko04014//Ras signaling pathway;ko05163//Human cytomegalovirus infection;ko04810//Regulation of actin cytoskeleton;ko04015//Rap1 signaling pathway;ko05169//Epstein-Barr virus infection;ko05203//Viral carcinogenesis;ko04…	K00922;K00922;K00922;K00922;K00922;K00922;K00922;K00922;K00922;K00922;K00922;K00922;K00922;K00922;K00922;K00922;K00922;K00922;K00922;K00922;K00922;K00922;K00922;K00922;K00922;K00922;K00922;K00922;K00922;K00922;K00922;K00922;K00922;K00922;K00922;K00922;K00922;K00922;K00922;K00922;K00922;K00922;K00922;K00922;K00922;K00922;K00922;K00922;K00922;K00922;K00922;K00922;K00922;K00922;K00922;K00922;K00922;…	GO:0005737//cytoplasm;GO:0005829//cytosol;GO:0005886//plasma membrane;GO:0005886//plasma membrane;GO:0005942//phosphatidylinositol 3-kinase complex;GO:0005942//phosphatidylinositol 3-kinase complex;GO:0016020//membrane;GO:0042629//mast cell granule	GO:0005515//protein binding;GO:0005524//ATP binding;GO:0016301//kinase activity;GO:0016303//1-phosphatidylinositol-3-kinase activity;GO:0016303//1-phosphatidylinositol-3-kinase activity;GO:0035004//phosphatidylinositol 3-kinase activity;GO:0035005//1-phosphatidylinositol-4-phosphate 3-kinase activity;GO:0046934//phosphatidylinositol-4,5-bisphosphate 3-kinase activity;GO:0052812//phosphatidylinosi…	GO:0001779//natural killer cell differentiation;GO:0001816//cytokine production;GO:0002250//adaptive immune response;GO:0002551//mast cell chemotaxis;GO:0002679//respiratory burst involved in defense response;GO:0006468//protein phosphorylation;GO:0006661//phosphatidylinositol biosynthetic process;GO:0006954//inflammatory response;GO:0007165//signal transduction;GO:0007411//axon guidance;GO:00106…	--
ncbi_5295	3473	3417	2910	214	279	278	26.73	27.27	26.04	1.62	2.16	1.83	26.68	1.87	-3.83465	0	0	PIK3R1	phosphoinositide-3-kinase regulatory subunit 1, transcript variant 4	Human Diseases;Environmental Information Processing;Human Diseases;Human Diseases;Environmental Information Processing;Human Diseases;Cellular Processes;Environmental Information Processing;Human Diseases;Human Diseases;Cellular Processes;Environmental Information Processing;Human Diseases;Human Diseases;Organismal Systems;Organismal Systems;Human Diseases;Human Diseases;Environmental Information…	Cancer: overview;Signal transduction;Infectious disease: viral;Infectious disease: viral;Signal transduction;Infectious disease: viral;Cell motility;Signal transduction;Infectious disease: viral;Cancer: overview;Cellular community - eukaryotes;Signal transduction;Cancer: overview;Infectious disease: viral;Immune system;Development and regeneration;Infectious disease: viral;Cancer: specific types;…	ko05200//Pathways in cancer;ko04151//PI3K-Akt signaling pathway;ko05165//Human papillomavirus infection;ko05166//Human T-cell leukemia virus 1 infection;ko04014//Ras signaling pathway;ko05163//Human cytomegalovirus infection;ko04810//Regulation of actin cytoskeleton;ko04015//Rap1 signaling pathway;ko05169//Epstein-Barr virus infection;ko05203//Viral carcinogenesis;ko04510//Focal adhesion;ko04024/…	K02649;K02649;K02649;K02649;K02649;K02649;K02649;K02649;K02649;K02649;K02649;K02649;K02649;K02649;K02649;K02649;K02649;K02649;K02649;K02649;K02649;K02649;K02649;K02649;K02649;K02649;K02649;K02649;K02649;K02649;K02649;K02649;K02649;K02649;K02649;K02649;K02649;K02649;K02649;K02649;K02649;K02649;K02649;K02649;K02649;K02649;K02649;K02649;K02649;K02649;K02649;K02649;K02649;K02649;K02649;K02649;K02649;…	GO:0005634//nucleus;GO:0005737//cytoplasm;GO:0005801//cis-Golgi network;GO:0005829//cytosol;GO:0005886//plasma membrane;GO:0005911//cell-cell junction;GO:0005942//phosphatidylinositol 3-kinase complex;GO:0005942//phosphatidylinositol 3-kinase complex;GO:0005943//phosphatidylinositol 3-kinase complex, class IA;GO:0016020//membrane;GO:1990578//perinuclear endoplasmic reticulum membrane	GO:0001784//phosphotyrosine residue binding;GO:0005068//transmembrane receptor protein tyrosine kinase adaptor activity;GO:0005158//insulin receptor binding;GO:0005159//insulin-like growth factor receptor binding;GO:0005168//neurotrophin TRKA receptor binding;GO:0005515//protein binding;GO:0008134//transcription factor binding;GO:0019903//protein phosphatase binding;GO:0035014//phosphatidylinosit…	GO:0001678//cellular glucose homeostasis;GO:0001953//negative regulation of cell-matrix adhesion;GO:0006468//protein phosphorylation;GO:0006606//protein import into nucleus;GO:0006661//phosphatidylinositol biosynthetic process;GO:0007173//epidermal growth factor receptor signaling pathway;GO:0007186//G protein-coupled receptor signaling pathway;GO:0007411//axon guidance;GO:0008286//insulin recept…	--
ncbi_5315	21131	20394	18531	55415	54527	65690	389.75	393.55	400.92	1162.52	1165.72	1182.12	394.74	1170.12	1.56768	0	0	PKM	pyruvate kinase M1/2, transcript variant 4	Metabolism;Human Diseases;Human Diseases;Metabolism;Metabolism;Organismal Systems;Metabolism;Metabolism;Human Diseases;Human Diseases;Metabolism	Global and overview maps;Infectious disease: viral;Cancer: overview;Nucleotide metabolism;Global and overview maps;Endocrine system;Global and overview maps;Carbohydrate metabolism;Cancer: overview;Endocrine and metabolic disease;Carbohydrate metabolism	ko01100//Metabolic pathways;ko05165//Human papillomavirus infection;ko05203//Viral carcinogenesis;ko00230//Purine metabolism;ko01200//Carbon metabolism;ko04922//Glucagon signaling pathway;ko01230//Biosynthesis of amino acids;ko00010//Glycolysis / Gluconeogenesis;ko05230//Central carbon metabolism in cancer;ko04930//Type II diabetes mellitus;ko00620//Pyruvate metabolism	K00873;K00873;K00873;K00873;K00873;K00873;K00873;K00873;K00873;K00873;K00873	GO:0005576//extracellular region;GO:0005634//nucleus;GO:0005634//nucleus;GO:0005737//cytoplasm;GO:0005737//cytoplasm;GO:0005739//mitochondrion;GO:0005829//cytosol;GO:0005829//cytosol;GO:0005829//cytosol;GO:0005929//cilium;GO:0031982//vesicle;GO:0034774//secretory granule lumen;GO:0062023//collagen-containing extracellular matrix;GO:0070062//extracellular exosome;GO:1902912//pyruvate kinase comple…	GO:0000287//magnesium ion binding;GO:0003723//RNA binding;GO:0004743//pyruvate kinase activity;GO:0004743//pyruvate kinase activity;GO:0004743//pyruvate kinase activity;GO:0005515//protein binding;GO:0005524//ATP binding;GO:0016301//kinase activity;GO:0023026//MHC class II protein complex binding;GO:0030955//potassium ion binding;GO:0042802//identical protein binding;GO:0043531//ADP binding;GO:00…	GO:0001666//response to hypoxia;GO:0001889//liver development;GO:0006096//glycolytic process;GO:0006754//ATP biosynthetic process;GO:0007584//response to nutrient;GO:0009629//response to gravity;GO:0012501//programmed cell death;GO:0014870//response to muscle inactivity;GO:0031100//animal organ regeneration;GO:0032869//cellular response to insulin stimulus;GO:0042866//pyruvate biosynthetic proces…	--
ncbi_5327	17	7	11	24630	23905	30071	0.25	0.11	0.2	405.32	399.47	423.23	0.186667	409.34	11.0986	0	0	PLAT	plasminogen activator, tissue type, transcript variant 1	Human Diseases;Human Diseases;Environmental Information Processing;Human Diseases;Organismal Systems	Cancer: overview;Cardiovascular disease;Signal transduction;Cancer: specific types;Immune system	ko05202//Transcriptional misregulation in cancer;ko05418//Fluid shear stress and atherosclerosis;ko04371//Apelin signaling pathway;ko05215//Prostate cancer;ko04610//Complement and coagulation cascades	K01343;K01343;K01343;K01343;K01343	GO:0005576//extracellular region;GO:0005615//extracellular space;GO:0005737//cytoplasm;GO:0009986//cell surface;GO:0030141//secretory granule;GO:0045177//apical part of cell;GO:0062023//collagen-containing extracellular matrix;GO:0070062//extracellular exosome;GO:0098685//Schaffer collateral - CA1 synapse;GO:0098978//glutamatergic synapse	GO:0004252//serine-type endopeptidase activity;GO:0004252//serine-type endopeptidase activity;GO:0004252//serine-type endopeptidase activity;GO:0005102//signaling receptor binding;GO:0005515//protein binding;GO:0005515//protein binding;GO:0051219//phosphoprotein binding	GO:0001666//response to hypoxia;GO:0006464//cellular protein modification process;GO:0006508//proteolysis;GO:0007596//blood coagulation;GO:0014909//smooth muscle cell migration;GO:0031639//plasminogen activation;GO:0031639//plasminogen activation;GO:0042730//fibrinolysis;GO:0045861//negative regulation of proteolysis;GO:0048008//platelet-derived growth factor receptor signaling pathway;GO:0099183…	--
ncbi_5332	12448	11749	10599	1859	1808	1978	114.16	111.7	112.34	17.91	17.21	15.85	112.733	16.99	-2.73016	0	0	PLCB4	phospholipase C beta 4, transcript variant 1	Metabolism;Human Diseases;Human Diseases;Environmental Information Processing;Human Diseases;Organismal Systems;Environmental Information Processing;Human Diseases;Organismal Systems;Environmental Information Processing;Human Diseases;Organismal Systems;Organismal Systems;Environmental Information Processing;Environmental Information Processing;Organismal Systems;Environmental Information Process…	Global and overview maps;Cancer: overview;Infectious disease: viral;Signal transduction;Neurodegenerative disease;Immune system;Signal transduction;Neurodegenerative disease;Immune system;Signal transduction;Endocrine and metabolic disease;Endocrine system;Nervous system;Signal transduction;Signal transduction;Circulatory system;Signal transduction;Endocrine system;Nervous system;Endocrine system…	ko01100//Metabolic pathways;ko05200//Pathways in cancer;ko05163//Human cytomegalovirus infection;ko04015//Rap1 signaling pathway;ko05016//Huntington disease;ko04062//Chemokine signaling pathway;ko04020//Calcium signaling pathway;ko05010//Alzheimer disease;ko04621//NOD-like receptor signaling pathway;ko04022//cGMP-PKG signaling pathway;ko04934//Cushing syndrome;ko04921//Oxytocin signaling pathway;…	K05858;K05858;K05858;K05858;K05858;K05858;K05858;K05858;K05858;K05858;K05858;K05858;K05858;K05858;K05858;K05858;K05858;K05858;K05858;K05858;K05858;K05858;K05858;K05858;K05858;K05858;K05858;K05858;K05858;K05858;K05858;K05858;K05858;K05858;K05858;K05858;K05858;K05858;K05858;K05858;K05858;K05858;K05858;K05858;K05858;K05858;K05858;K05858;K05858;K05858;K05858	GO:0005634//nucleus;GO:0005790//smooth endoplasmic reticulum;GO:0005829//cytosol;GO:0014069//postsynaptic density;GO:0030425//dendrite;GO:0098688//parallel fiber to Purkinje cell synapse;GO:0098978//glutamatergic synapse	GO:0004435//phosphatidylinositol phospholipase C activity;GO:0004629//phospholipase C activity;GO:0005509//calcium ion binding;GO:0005515//protein binding	GO:0007186//G protein-coupled receptor signaling pathway;GO:0016042//lipid catabolic process;GO:0032959//inositol trisphosphate biosynthetic process;GO:0035556//intracellular signal transduction;GO:0043647//inositol phosphate metabolic process;GO:0050804//modulation of chemical synaptic transmission	--
ncbi_5339	4703	4700	4327	42768	41670	53752	15.97	16.5	16.87	163.63	164.41	175.39	16.4467	167.81	3.35096	0	0	PLEC	plectin, transcript variant 1	-	-	-	-	GO:0005737//cytoplasm;GO:0005829//cytosol;GO:0005829//cytosol;GO:0005882//intermediate filament;GO:0005886//plasma membrane;GO:0005903//brush border;GO:0005925//focal adhesion;GO:0005925//focal adhesion;GO:0005925//focal adhesion;GO:0016020//membrane;GO:0016528//sarcoplasm;GO:0030056//hemidesmosome;GO:0030056//hemidesmosome;GO:0042383//sarcolemma;GO:0042383//sarcolemma;GO:0043034//costamere;GO:00…	GO:0003723//RNA binding;GO:0003779//actin binding;GO:0005198//structural molecule activity;GO:0005200//structural constituent of cytoskeleton;GO:0005515//protein binding;GO:0008307//structural constituent of muscle;GO:0030506//ankyrin binding;GO:0030506//ankyrin binding;GO:0045296//cadherin binding	GO:0031581//hemidesmosome assembly;GO:0031581//hemidesmosome assembly;GO:0031581//hemidesmosome assembly;GO:0042060//wound healing;GO:0045104//intermediate filament cytoskeleton organization	--
ncbi_5358	2779	2527	2372	13459	13098	15355	35.95	34.05	35.65	201.79	199.72	196.6	35.2167	199.37	2.50112	0	0	PLS3	plastin 3, transcript variant 2	-	-	-	-	GO:0005737//cytoplasm;GO:0005829//cytosol;GO:0005884//actin filament;GO:0005886//plasma membrane;GO:0032432//actin filament bundle	GO:0005509//calcium ion binding;GO:0051015//actin filament binding	GO:0051017//actin filament bundle assembly;GO:0051639//actin filament network formation;GO:0060348//bone development	--
ncbi_54206	1064	1070	885	10583	9986	11779	15.54	16.35	15	176.62	169.43	168.31	15.63	171.453	3.45543	0	0	ERRFI1	ERBB receptor feedback inhibitor 1	-	-	-	-	GO:0005634//nucleus;GO:0005737//cytoplasm;GO:0005829//cytosol;GO:0031234//extrinsic component of cytoplasmic side of plasma membrane;GO:0031234//extrinsic component of cytoplasmic side of plasma membrane	GO:0005096//GTPase activator activity;GO:0005515//protein binding;GO:0017124//SH3 domain binding;GO:0019901//protein kinase binding;GO:0031267//small GTPase binding	GO:0007175//negative regulation of epidermal growth factor-activated receptor activity;GO:0007175//negative regulation of epidermal growth factor-activated receptor activity;GO:0031953//negative regulation of protein autophosphorylation;GO:0032691//negative regulation of interleukin-1 beta production;GO:0032869//cellular response to insulin stimulus;GO:0032966//negative regulation of collagen bio…	--
ncbi_54407	6467	6360	5503	27092	27340	29279	61.94	63.46	61.22	293.89	301.21	271.63	62.2067	288.91	2.21548	0	0	SLC38A2	solute carrier family 38 member 2, transcript variant 2	Organismal Systems;Organismal Systems;Organismal Systems	Nervous system;Digestive system;Nervous system	ko04724//Glutamatergic synapse;ko04974//Protein digestion and absorption;ko04727//GABAergic synapse	K14207;K14207;K14207	GO:0005886//plasma membrane;GO:0005887//integral component of plasma membrane;GO:0005903//brush border;GO:0030424//axon;GO:0030425//dendrite;GO:0042383//sarcolemma;GO:0043025//neuronal cell body	GO:0005515//protein binding;GO:0015171//amino acid transmembrane transporter activity;GO:0015171//amino acid transmembrane transporter activity;GO:0015186//L-glutamine transmembrane transporter activity;GO:0015293//symporter activity	GO:0003333//amino acid transmembrane transport;GO:0006814//sodium ion transport;GO:0006865//amino acid transport;GO:0006868//glutamine transport;GO:0007565//female pregnancy;GO:0014047//glutamate secretion;GO:0021987//cerebral cortex development;GO:0031460//glycine betaine transport;GO:0032328//alanine transport;GO:0034198//cellular response to amino acid starvation;GO:0071260//cellular response …	--
ncbi_54443	3152	3001	2656	9658	9540	10553	30.78	30.53	30.12	107.07	107.48	100.15	30.4767	104.9	1.78324	0	0	ANLN	anillin actin binding protein, transcript variant 2	-	-	-	-	GO:0005654//nucleoplasm;GO:0005826//actomyosin contractile ring;GO:0005826//actomyosin contractile ring;GO:0015629//actin cytoskeleton;GO:0030496//midbody;GO:0032059//bleb;GO:0099738//cell cortex region	GO:0003779//actin binding;GO:0017049//GTP-Rho binding;GO:0045296//cadherin binding	GO:0000281//mitotic cytokinesis;GO:0000281//mitotic cytokinesis;GO:0000915//actomyosin contractile ring assembly;GO:0000921//septin ring assembly;GO:0002244//hematopoietic progenitor cell differentiation;GO:0007096//regulation of exit from mitosis;GO:0030865//cortical cytoskeleton organization;GO:0031106//septin ring organization;GO:0090521//glomerular visceral epithelial cell migration;GO:190417…	--
ncbi_54453	104	101	76	2062	1959	2295	1.02	1.02	0.88	24.6	23.87	23.32	0.973333	23.93	4.61974	0	0	RIN2	Ras and Rab interactor 2, transcript variant 1	-	-	-	-	GO:0005575//cellular_component;GO:0005829//cytosol	GO:0005096//GTPase activator activity;GO:0017112//Rab guanyl-nucleotide exchange factor activity;GO:0030695//GTPase regulator activity	GO:0006897//endocytosis;GO:0007264//small GTPase mediated signal transduction;GO:0043547//positive regulation of GTPase activity	--
ncbi_54502	2795	2662	2454	42	41	52	29.46	28.39	29.41	0.6	0.52	0.53	29.0867	0.55	-5.72478	0	0	RBM47	RNA binding motif protein 47, transcript variant 1	-	-	-	-	GO:0005634//nucleus	GO:0003723//RNA binding;GO:0003723//RNA binding;GO:0003729//mRNA binding	GO:0002244//hematopoietic progenitor cell differentiation;GO:0016554//cytidine to uridine editing	--
ncbi_54509	238	206	201	3236	3140	4032	4.56	4.12	4.48	70.28	69.29	74.91	4.38667	71.4933	4.02661	0	0	RHOF	ras homolog family member F, filopodia associated	-	-	-	-	GO:0005737//cytoplasm;GO:0005829//cytosol;GO:0005856//cytoskeleton;GO:0005886//plasma membrane;GO:0005886//plasma membrane;GO:0005938//cell cortex;GO:0030667//secretory granule membrane;GO:0032153//cell division site;GO:0043231//intracellular membrane-bounded organelle;GO:0070062//extracellular exosome	GO:0003924//GTPase activity;GO:0003924//GTPase activity;GO:0005525//GTP binding;GO:0019901//protein kinase binding	GO:0007015//actin filament organization;GO:0007015//actin filament organization;GO:0007266//Rho protein signal transduction;GO:0008360//regulation of cell shape;GO:0016477//cell migration;GO:0030334//regulation of cell migration;GO:0030950//establishment or maintenance of actin cytoskeleton polarity;GO:0032956//regulation of actin cytoskeleton organization;GO:0043312//neutrophil degranulation;GO:…	--
ncbi_5468	168	129	149	2698	2626	3275	3.36	2.69	3.73	70.98	69.99	72.81	3.26	71.26	4.45015	0	0	PPARG	peroxisome proliferator activated receptor gamma, transcript variant 5	Human Diseases;Organismal Systems;Human Diseases;Human Diseases;Organismal Systems;Environmental Information Processing;Organismal Systems;Organismal Systems;Human Diseases	Cancer: overview;Environmental adaptation;Neurodegenerative disease;Cancer: overview;Development and regeneration;Signal transduction;Aging;Endocrine system;Cancer: specific types	ko05200//Pathways in cancer;ko04714//Thermogenesis;ko05016//Huntington disease;ko05202//Transcriptional misregulation in cancer;ko04380//Osteoclast differentiation;ko04152//AMPK signaling pathway;ko04211//Longevity regulating pathway;ko03320//PPAR signaling pathway;ko05216//Thyroid cancer	K08530;K08530;K08530;K08530;K08530;K08530;K08530;K08530;K08530	GO:0005634//nucleus;GO:0005634//nucleus;GO:0005654//nucleoplasm;GO:0005829//cytosol;GO:0032991//protein-containing complex;GO:0043231//intracellular membrane-bounded organelle;GO:0048471//perinuclear region of cytoplasm;GO:0090575//RNA polymerase II transcription factor complex;GO:0090575//RNA polymerase II transcription factor complex	GO:0000976//transcription regulatory region sequence-specific DNA binding;GO:0000977//RNA polymerase II regulatory region sequence-specific DNA binding;GO:0000981//DNA-binding transcription factor activity, RNA polymerase II-specific;GO:0000981//DNA-binding transcription factor activity, RNA polymerase II-specific;GO:0000981//DNA-binding transcription factor activity, RNA polymerase II-specific;G…	GO:0000122//negative regulation of transcription by RNA polymerase II;GO:0000122//negative regulation of transcription by RNA polymerase II;GO:0000122//negative regulation of transcription by RNA polymerase II;GO:0001890//placenta development;GO:0002674//negative regulation of acute inflammatory response;GO:0006357//regulation of transcription by RNA polymerase II;GO:0006367//transcription initia…	THR-like
ncbi_54733	1678	1677	1554	7224	7244	8438	24.73	25.74	26.61	120.52	122.77	120.43	25.6933	121.24	2.2384	0	0	SLC35F2	solute carrier family 35 member F2	-	-	-	-	GO:0005575//cellular_component;GO:0016021//integral component of membrane	GO:0003674//molecular_function;GO:0022857//transmembrane transporter activity	GO:0008150//biological_process;GO:0055085//transmembrane transport	--
ncbi_54749	64	69	49	1565	1627	1915	1.19	1.34	1.04	33.1	35	34.43	1.19	34.1767	4.84398	0	0	EPDR1	ependymin related 1, transcript variant 2	-	-	-	-	GO:0005576//extracellular region;GO:0043202//lysosomal lumen	GO:0005509//calcium ion binding;GO:0008289//lipid binding	GO:0007160//cell-matrix adhesion	--
ncbi_5476	817	902	818	4385	4395	5236	12.53	14.4	14.56	76.06	77.44	77.7	13.83	77.0667	2.47831	0	0	CTSA	cathepsin A, transcript variant 1	Cellular Processes;Organismal Systems	Transport and catabolism;Endocrine system	ko04142//Lysosome;ko04614//Renin-angiotensin system	K13289;K13289	GO:0005576//extracellular region;GO:0005654//nucleoplasm;GO:0005764//lysosome;GO:0005783//endoplasmic reticulum;GO:0016020//membrane;GO:0035578//azurophil granule lumen;GO:0043202//lysosomal lumen;GO:0043231//intracellular membrane-bounded organelle;GO:0070062//extracellular exosome;GO:0098575//lumenal side of lysosomal membrane	GO:0004180//carboxypeptidase activity;GO:0004185//serine-type carboxypeptidase activity;GO:0004185//serine-type carboxypeptidase activity;GO:0008047//enzyme activator activity	GO:0006508//proteolysis;GO:0006687//glycosphingolipid metabolic process;GO:0006886//intracellular protein transport;GO:0031647//regulation of protein stability;GO:0043085//positive regulation of catalytic activity;GO:0043312//neutrophil degranulation;GO:0051603//proteolysis involved in cellular protein catabolic process;GO:1904714//regulation of chaperone-mediated autophagy;GO:1904715//negative r…	--
ncbi_54842	2528	2497	2200	296	293	377	25.16	25.89	25.4	3.3	3.35	3.59	25.4833	3.41333	-2.9003	0	0	MFSD6	major facilitator superfamily domain containing 6	-	-	-	-	GO:0016020//membrane;GO:0016021//integral component of membrane	-	-	--
ncbi_54897	2632	2645	2264	44	41	71	18.42	19.81	18.55	0.4	0.41	0.6	18.9267	0.47	-5.33162	0	0	CASZ1	castor zinc finger 1, transcript variant 1	-	-	-	-	GO:0005654//nucleoplasm;GO:0005829//cytosol;GO:0043231//intracellular membrane-bounded organelle	GO:0000981//DNA-binding transcription factor activity, RNA polymerase II-specific;GO:0003677//DNA binding;GO:0046872//metal ion binding	GO:0006357//regulation of transcription by RNA polymerase II;GO:0007275//multicellular organism development;GO:0045893//positive regulation of transcription, DNA-templated	Others
ncbi_5529	1711	1808	1587	7560	7505	7951	12.3	13.56	13.36	62.24	62.93	55.44	13.0733	60.2033	2.20322	0	0	PPP2R5E	protein phosphatase 2 regulatory subunit B'epsilon, transcript variant 2	Environmental Information Processing;Human Diseases;Organismal Systems;Organismal Systems;Cellular Processes;Environmental Information Processing;Environmental Information Processing;Genetic Information Processing	Signal transduction;Infectious disease: viral;Circulatory system;Nervous system;Cell growth and death;Signal transduction;Signal transduction;Translation	ko04151//PI3K-Akt signaling pathway;ko05165//Human papillomavirus infection;ko04261//Adrenergic signaling in cardiomyocytes;ko04728//Dopaminergic synapse;ko04114//Oocyte meiosis;ko04152//AMPK signaling pathway;ko04071//Sphingolipid signaling pathway;ko03015//mRNA surveillance pathway	K11584;K11584;K11584;K11584;K11584;K11584;K11584;K11584	GO:0000159//protein phosphatase type 2A complex;GO:0005634//nucleus;GO:0005737//cytoplasm;GO:0005829//cytosol;GO:0005829//cytosol	GO:0005515//protein binding;GO:0019888//protein phosphatase regulator activity;GO:0072542//protein phosphatase activator activity	GO:0006470//protein dephosphorylation;GO:0007165//signal transduction;GO:0031952//regulation of protein autophosphorylation;GO:0043666//regulation of phosphoprotein phosphatase activity	--
ncbi_5530	22701	22284	19652	1155	1236	1368	229.11	234.44	231.01	13.16	14.56	13.44	231.52	13.72	-4.07678	0	0	PPP3CA	protein phosphatase 3 catalytic subunit alpha, transcript variant 1	Environmental Information Processing;Human Diseases;Human Diseases;Human Diseases;Environmental Information Processing;Human Diseases;Organismal Systems;Human Diseases;Environmental Information Processing;Cellular Processes;Organismal Systems;Environmental Information Processing;Organismal Systems;Organismal Systems;Organismal Systems;Cellular Processes;Organismal Systems;Organismal Systems;Organ…	Signal transduction;Infectious disease: viral;Infectious disease: viral;Infectious disease: viral;Signal transduction;Infectious disease: bacterial;Development and regeneration;Neurodegenerative disease;Signal transduction;Cell growth and death;Endocrine system;Signal transduction;Immune system;Nervous system;Development and regeneration;Cell growth and death;Nervous system;Immune system;Immune s…	ko04010//MAPK signaling pathway;ko05166//Human T-cell leukemia virus 1 infection;ko05163//Human cytomegalovirus infection;ko05167//Kaposi sarcoma-associated herpesvirus infection;ko04020//Calcium signaling pathway;ko05152//Tuberculosis;ko04360//Axon guidance;ko05010//Alzheimer disease;ko04022//cGMP-PKG signaling pathway;ko04218//Cellular senescence;ko04921//Oxytocin signaling pathway;ko04310//Wnt…	K04348;K04348;K04348;K04348;K04348;K04348;K04348;K04348;K04348;K04348;K04348;K04348;K04348;K04348;K04348;K04348;K04348;K04348;K04348;K04348;K04348;K04348;K04348;K04348;K04348;K04348;K04348;K04348	GO:0005654//nucleoplasm;GO:0005654//nucleoplasm;GO:0005737//cytoplasm;GO:0005737//cytoplasm;GO:0005739//mitochondrion;GO:0005829//cytosol;GO:0005829//cytosol;GO:0005829//cytosol;GO:0005955//calcineurin complex;GO:0005955//calcineurin complex;GO:0005955//calcineurin complex;GO:0009898//cytoplasmic side of plasma membrane;GO:0030018//Z disc;GO:0036057//slit diaphragm;GO:0042383//sarcolemma;GO:00431…	GO:0004722//protein serine/threonine phosphatase activity;GO:0004722//protein serine/threonine phosphatase activity;GO:0005509//calcium ion binding;GO:0005515//protein binding;GO:0005516//calmodulin binding;GO:0005516//calmodulin binding;GO:0005516//calmodulin binding;GO:0008144//drug binding;GO:0016018//cyclosporin A binding;GO:0019899//enzyme binding;GO:0033192//calmodulin-dependent protein pho…	GO:0000082//G1/S transition of mitotic cell cycle;GO:0001975//response to amphetamine;GO:0006470//protein dephosphorylation;GO:0006470//protein dephosphorylation;GO:0006470//protein dephosphorylation;GO:0006606//protein import into nucleus;GO:0006816//calcium ion transport;GO:0007223//Wnt signaling pathway, calcium modulating pathway;GO:0007420//brain development;GO:0007568//aging;GO:0014883//tra…	--
ncbi_55304	171	187	137	1926	1949	2288	2.02	2.66	2.39	27.5	28.85	29.09	2.35667	28.48	3.59513	0	0	SPTLC3	serine palmitoyltransferase long chain base subunit 3, transcript variant 2	Metabolism;Environmental Information Processing;Metabolism	Global and overview maps;Signal transduction;Lipid metabolism	ko01100//Metabolic pathways;ko04071//Sphingolipid signaling pathway;ko00600//Sphingolipid metabolism	K00654;K00654;K00654	GO:0005789//endoplasmic reticulum membrane;GO:0016021//integral component of membrane;GO:0017059//serine C-palmitoyltransferase complex	GO:0004758//serine C-palmitoyltransferase activity;GO:0005515//protein binding;GO:0030170//pyridoxal phosphate binding	GO:0030148//sphingolipid biosynthetic process;GO:0046520//sphingoid biosynthetic process	--
ncbi_55379	3877	3635	3234	15937	15662	18968	62.14	60.68	60.23	289.14	288.65	294.39	61.0167	290.727	2.25239	0	0	LRRC59	leucine rich repeat containing 59	-	-	-	-	GO:0005635//nuclear envelope;GO:0005737//cytoplasm;GO:0005783//endoplasmic reticulum;GO:0005789//endoplasmic reticulum membrane;GO:0016020//membrane;GO:0016021//integral component of membrane;GO:0042645//mitochondrial nucleoid	GO:0003723//RNA binding;GO:0045296//cadherin binding	-	--
ncbi_55504	4117	3823	3468	225	245	319	47.62	46.32	46.21	2.94	3.26	3.58	46.7167	3.26	-3.84099	0	0	TNFRSF19	TNF receptor superfamily member 19, transcript variant 3	Environmental Information Processing	Signaling molecules and interaction	ko04060//Cytokine-cytokine receptor interaction	K05155	GO:0005886//plasma membrane;GO:0016021//integral component of membrane	GO:0005031//tumor necrosis factor-activated receptor activity;GO:0005515//protein binding;GO:0038023//signaling receptor activity	GO:0001942//hair follicle development;GO:0006915//apoptotic process;GO:0007254//JNK cascade;GO:0033209//tumor necrosis factor-mediated signaling pathway;GO:0043123//positive regulation of I-kappaB kinase/NF-kappaB signaling;GO:0046330//positive regulation of JNK cascade	--
ncbi_5567	20970	20675	18223	1288	1376	1472	240.53	248.53	239.85	16.08	16.92	15.62	242.97	16.2067	-3.90612	0	0	PRKACB	protein kinase cAMP-activated catalytic subunit beta, transcript variant 4	Human Diseases;Organismal Systems;Human Diseases;Environmental Information Processing;Human Diseases;Environmental Information Processing;Organismal Systems;Human Diseases;Human Diseases;Human Diseases;Environmental Information Processing;Human Diseases;Organismal Systems;Environmental Information Processing;Cellular Processes;Human Diseases;Organismal Systems;Organismal Systems;Environmental Inf…	Cancer: overview;Sensory system;Infectious disease: viral;Signal transduction;Infectious disease: viral;Signal transduction;Environmental adaptation;Infectious disease: viral;Infectious disease: viral;Cancer: overview;Signal transduction;Cancer: overview;Immune system;Signal transduction;Cellular community - eukaryotes;Endocrine and metabolic disease;Endocrine system;Nervous system;Signal transdu…	ko05200//Pathways in cancer;ko04740//Olfactory transduction;ko05165//Human papillomavirus infection;ko04010//MAPK signaling pathway;ko05166//Human T-cell leukemia virus 1 infection;ko04014//Ras signaling pathway;ko04714//Thermogenesis;ko05163//Human cytomegalovirus infection;ko05169//Epstein-Barr virus infection;ko05203//Viral carcinogenesis;ko04024//cAMP signaling pathway;ko05205//Proteoglycans …	K04345;K04345;K04345;K04345;K04345;K04345;K04345;K04345;K04345;K04345;K04345;K04345;K04345;K04345;K04345;K04345;K04345;K04345;K04345;K04345;K04345;K04345;K04345;K04345;K04345;K04345;K04345;K04345;K04345;K04345;K04345;K04345;K04345;K04345;K04345;K04345;K04345;K04345;K04345;K04345;K04345;K04345;K04345;K04345;K04345;K04345;K04345;K04345;K04345;K04345;K04345;K04345;K04345;K04345;K04345;K04345;K04345;…	GO:0005654//nucleoplasm;GO:0005813//centrosome;GO:0005829//cytosol;GO:0005829//cytosol;GO:0005886//plasma membrane;GO:0005952//cAMP-dependent protein kinase complex;GO:0045171//intercellular bridge;GO:0048471//perinuclear region of cytoplasm;GO:0070062//extracellular exosome;GO:0097546//ciliary base	GO:0000287//magnesium ion binding;GO:0004691//cAMP-dependent protein kinase activity;GO:0005515//protein binding;GO:0005524//ATP binding;GO:0031625//ubiquitin protein ligase binding;GO:0034237//protein kinase A regulatory subunit binding	GO:0001843//neural tube closure;GO:0002223//stimulatory C-type lectin receptor signaling pathway;GO:0003091//renal water homeostasis;GO:0006468//protein phosphorylation;GO:0007165//signal transduction;GO:0007188//adenylate cyclase-modulating G protein-coupled receptor signaling pathway;GO:0007596//blood coagulation;GO:0034199//activation of protein kinase A activity;GO:0034380//high-density lipop…	--
ncbi_55672	761	751	606	3151	2894	3563	6.04	6.21	5.58	28.29	26.39	27.36	5.94333	27.3467	2.20202	0	0	NBPF1	NBPF member 1	-	-	-	-	GO:0005737//cytoplasm	-	-	--
ncbi_55704	885	817	722	4641	4517	4764	4.97	4.89	4.7	27.91	27.71	24.79	4.85333	26.8033	2.46536	0	0	CCDC88A	coiled-coil domain containing 88A, transcript variant 1	-	-	-	-	GO:0005737//cytoplasm;GO:0005783//endoplasmic reticulum;GO:0005794//Golgi apparatus;GO:0005813//centrosome;GO:0005814//centriole;GO:0005829//cytosol;GO:0005886//plasma membrane;GO:0016020//membrane;GO:0030027//lamellipodium;GO:0030142//COPI-coated Golgi to ER transport vesicle;GO:0031410//cytoplasmic vesicle;GO:0036064//ciliary basal body	GO:0003779//actin binding;GO:0008017//microtubule binding;GO:0008017//microtubule binding;GO:0031682//G-protein gamma-subunit binding;GO:0035091//phosphatidylinositol binding;GO:0042803//protein homodimerization activity;GO:0043422//protein kinase B binding;GO:0051959//dynein light intermediate chain binding	GO:0001932//regulation of protein phosphorylation;GO:0006260//DNA replication;GO:0006275//regulation of DNA replication;GO:0010975//regulation of neuron projection development;GO:0016477//cell migration;GO:0030032//lamellipodium assembly;GO:0030705//cytoskeleton-dependent intracellular transport;GO:0031122//cytoplasmic microtubule organization;GO:0031929//TOR signaling;GO:0032148//activation of p…	TF_bZIP
ncbi_55711	36	39	41	2298	2353	2419	0.46	0.42	0.51	31.24	32.61	28.12	0.463333	30.6567	6.04801	0	0	FAR2	fatty acyl-CoA reductase 2, transcript variant 1	Cellular Processes	Transport and catabolism	ko04146//Peroxisome	K13356	GO:0005777//peroxisome;GO:0005777//peroxisome;GO:0005779//integral component of peroxisomal membrane;GO:0005782//peroxisomal matrix	GO:0016491//oxidoreductase activity;GO:0080019//fatty-acyl-CoA reductase (alcohol-forming) activity;GO:0080019//fatty-acyl-CoA reductase (alcohol-forming) activity;GO:0102965//alcohol-forming fatty acyl-CoA reductase activity	GO:0006629//lipid metabolic process;GO:0010025//wax biosynthetic process;GO:0010025//wax biosynthetic process;GO:0035336//long-chain fatty-acyl-CoA metabolic process;GO:0035336//long-chain fatty-acyl-CoA metabolic process;GO:0055114//oxidation-reduction process	--
ncbi_55748	9632	9467	8455	1199	1206	1381	167.74	172.08	171.85	23.08	23.69	22.72	170.557	23.1633	-2.88034	0	0	CNDP2	carnosine dipeptidase 2, transcript variant 2	Metabolism;Metabolism;Metabolism;Metabolism	Global and overview maps;Amino acid metabolism;Metabolism of other amino acids;Amino acid metabolism	ko01100//Metabolic pathways;ko00330//Arginine and proline metabolism;ko00410//beta-Alanine metabolism;ko00340//Histidine metabolism	K08660;K08660;K08660;K08660	GO:0005654//nucleoplasm;GO:0005829//cytosol;GO:0005829//cytosol;GO:0070062//extracellular exosome	GO:0004180//carboxypeptidase activity;GO:0008237//metallopeptidase activity;GO:0046872//metal ion binding;GO:0102008//cytosolic dipeptidase activity;GO:0103046//alanylglutamate dipeptidase activity	GO:0006508//proteolysis;GO:0006750//glutathione biosynthetic process	--
ncbi_55771	836	763	651	5450	5210	6327	8.16	7.7	7.67	58.62	56.09	57.7	7.84333	57.47	2.87327	0	0	PRR11	proline rich 11	-	-	-	-	GO:0005634//nucleus;GO:0005634//nucleus;GO:0005737//cytoplasm;GO:0005737//cytoplasm;GO:0016020//membrane	-	GO:0007050//cell cycle arrest;GO:0051726//regulation of cell cycle	--
ncbi_55814	12579	12193	10492	2126	2096	2291	53.07	53.57	51.44	10.18	10.16	9.35	52.6933	9.89667	-2.41261	0	0	BDP1	B double prime 1, subunit of RNA polymerase III transcription initiation factor IIIB	-	-	-	-	GO:0000126//transcription factor TFIIIB complex;GO:0005654//nucleoplasm	GO:0001156//TFIIIC-class transcription factor complex binding;GO:0003677//DNA binding	GO:0070898//RNA polymerase III preinitiation complex assembly	--
ncbi_5587	12563	12277	10995	396	388	429	166.58	168.88	167.83	5.91	5.78	5.36	167.763	5.68333	-4.88355	0	0	PRKD1	protein kinase D1, transcript variant 1	Environmental Information Processing;Organismal Systems	Signal transduction;Endocrine system	ko04015//Rap1 signaling pathway;ko04925//Aldosterone synthesis and secretion	K06070;K06070	GO:0000421//autophagosome membrane;GO:0005794//Golgi apparatus;GO:0005802//trans-Golgi network;GO:0005829//cytosol;GO:0005829//cytosol;GO:0005829//cytosol;GO:0005886//plasma membrane	GO:0004674//protein serine/threonine kinase activity;GO:0004674//protein serine/threonine kinase activity;GO:0004674//protein serine/threonine kinase activity;GO:0004697//protein kinase C activity;GO:0005515//protein binding;GO:0005524//ATP binding;GO:0016301//kinase activity;GO:0042802//identical protein binding;GO:0046872//metal ion binding	GO:0001525//angiogenesis;GO:0001938//positive regulation of endothelial cell proliferation;GO:0006468//protein phosphorylation;GO:0006915//apoptotic process;GO:0006954//inflammatory response;GO:0007030//Golgi organization;GO:0007165//signal transduction;GO:0007229//integrin-mediated signaling pathway;GO:0007265//Ras protein signal transduction;GO:0010508//positive regulation of autophagy;GO:00105…	--
ncbi_55964	2883	2813	2531	52	63	93	29.88	29.67	30.54	0.68	0.73	0.97	30.03	0.793333	-5.24233	0	0	2022-09-03	septin 3, transcript variant B	Human Diseases	Infectious disease: bacterial	ko05100//Bacterial invasion of epithelial cells	K16938	GO:0005940//septin ring;GO:0015630//microtubule cytoskeleton;GO:0030054//cell junction;GO:0031105//septin complex;GO:0031105//septin complex;GO:0043005//neuron projection;GO:0098793//presynapse;GO:0099569//presynaptic cytoskeleton	GO:0003674//molecular_function;GO:0003924//GTPase activity;GO:0005515//protein binding;GO:0005525//GTP binding;GO:0042802//identical protein binding	GO:0061640//cytoskeleton-dependent cytokinesis	--
ncbi_5621	3143	2825	2686	11968	12132	13500	55.8	52.29	55.48	239.59	247.23	230.78	54.5233	239.2	2.13327	0	0	PRNP	prion protein, transcript variant 1	Cellular Processes;Human Diseases	Cell growth and death;Neurodegenerative disease	ko04216//Ferroptosis;ko05020//Prion disease	K05634;K05634	GO:0005737//cytoplasm;GO:0005737//cytoplasm;GO:0005783//endoplasmic reticulum;GO:0005794//Golgi apparatus;GO:0005829//cytosol;GO:0005829//cytosol;GO:0005886//plasma membrane;GO:0005886//plasma membrane;GO:0005886//plasma membrane;GO:0009986//cell surface;GO:0009986//cell surface;GO:0014069//postsynaptic density;GO:0014069//postsynaptic density;GO:0016234//inclusion body;GO:0019898//extrinsic comp…	GO:0001540//amyloid-beta binding;GO:0001540//amyloid-beta binding;GO:0001540//amyloid-beta binding;GO:0001540//amyloid-beta binding;GO:0001540//amyloid-beta binding;GO:0002020//protease binding;GO:0002020//protease binding;GO:0005507//copper ion binding;GO:0005507//copper ion binding;GO:0005515//protein binding;GO:0005515//protein binding;GO:0005521//lamin binding;GO:0005539//glycosaminoglycan bi…	GO:0001933//negative regulation of protein phosphorylation;GO:0006878//cellular copper ion homeostasis;GO:0006979//response to oxidative stress;GO:0006979//response to oxidative stress;GO:0007050//cell cycle arrest;GO:0007611//learning or memory;GO:0007611//learning or memory;GO:0007616//long-term memory;GO:0010955//negative regulation of protein processing;GO:0031648//protein destabilization;GO:…	--
ncbi_56288	172	211	187	3268	3227	3969	1.76	2.22	2.23	43.37	43.16	44.93	2.07	43.82	4.40389	0	0	PARD3	par-3 family cell polarity regulator, transcript variant 2	Human Diseases;Environmental Information Processing;Cellular Processes;Environmental Information Processing;Organismal Systems;Organismal Systems;Cellular Processes;Environmental Information Processing;Cellular Processes	Infectious disease: viral;Signaling molecules and interaction;Transport and catabolism;Signal transduction;Immune system;Development and regeneration;Cellular community - eukaryotes;Signal transduction;Cellular community - eukaryotes	ko05165//Human papillomavirus infection;ko04080//Neuroactive ligand-receptor interaction;ko04144//Endocytosis;ko04015//Rap1 signaling pathway;ko04062//Chemokine signaling pathway;ko04360//Axon guidance;ko04530//Tight junction;ko04390//Hippo signaling pathway;ko04520//Adherens junction	K04237;K04237;K04237;K04237;K04237;K04237;K04237;K04237;K04237	GO:0005737//cytoplasm;GO:0005829//cytosol;GO:0005856//cytoskeleton;GO:0005886//plasma membrane;GO:0005911//cell-cell junction;GO:0005911//cell-cell junction;GO:0005912//adherens junction;GO:0005913//cell-cell adherens junction;GO:0005923//bicellular tight junction;GO:0005923//bicellular tight junction;GO:0005938//cell cortex;GO:0012505//endomembrane system;GO:0016324//apical plasma membrane;GO:00…	GO:0005515//protein binding;GO:0005546//phosphatidylinositol-4,5-bisphosphate binding;GO:0005547//phosphatidylinositol-3,4,5-trisphosphate binding;GO:0019903//protein phosphatase binding;GO:0032266//phosphatidylinositol-3-phosphate binding;GO:0035091//phosphatidylinositol binding;GO:0042802//identical protein binding	GO:0000226//microtubule cytoskeleton organization;GO:0006612//protein targeting to membrane;GO:0007049//cell cycle;GO:0007155//cell adhesion;GO:0007163//establishment or maintenance of cell polarity;GO:0007179//transforming growth factor beta receptor signaling pathway;GO:0007205//protein kinase C-activating G protein-coupled receptor signaling pathway;GO:0007409//axonogenesis;GO:0008104//protein…	--
ncbi_5649	575	563	514	3297	3213	3643	2.32	2.37	2.41	15.08	14.93	14.25	2.36667	14.7533	2.64011	0	0	RELN	reelin, transcript variant 1	Environmental Information Processing;Human Diseases;Cellular Processes;Environmental Information Processing	Signal transduction;Infectious disease: viral;Cellular community - eukaryotes;Signaling molecules and interaction	ko04151//PI3K-Akt signaling pathway;ko05165//Human papillomavirus infection;ko04510//Focal adhesion;ko04512//ECM-receptor interaction	K06249;K06249;K06249;K06249	GO:0005576//extracellular region;GO:0005615//extracellular space;GO:0005615//extracellular space;GO:0005737//cytoplasm;GO:0005886//plasma membrane;GO:0030425//dendrite;GO:0031012//extracellular matrix;GO:0043005//neuron projection	GO:0008236//serine-type peptidase activity;GO:0046872//metal ion binding;GO:0070325//lipoprotein particle receptor binding;GO:0070325//lipoprotein particle receptor binding;GO:0070326//very-low-density lipoprotein particle receptor binding	GO:0000904//cell morphogenesis involved in differentiation;GO:0001764//neuron migration;GO:0001764//neuron migration;GO:0006508//proteolysis;GO:0007155//cell adhesion;GO:0007411//axon guidance;GO:0007411//axon guidance;GO:0007417//central nervous system development;GO:0007417//central nervous system development;GO:0007420//brain development;GO:0007616//long-term memory;GO:0008306//associative lea…	--
ncbi_56681	2693	2554	2228	6911	6702	7840	41.85	41.37	40.22	121.55	119.73	117.95	41.1467	119.743	1.5411	0	0	SAR1A	secretion associated Ras related GTPase 1A, transcript variant 1	Genetic Information Processing;Human Diseases	Folding, sorting and degradation;Infectious disease: bacterial	ko04141//Protein processing in endoplasmic reticulum;ko05134//Legionellosis	K07953;K07953	GO:0000139//Golgi membrane;GO:0005783//endoplasmic reticulum;GO:0030127//COPII vesicle coat;GO:0030127//COPII vesicle coat;GO:0070971//endoplasmic reticulum exit site	GO:0003924//GTPase activity;GO:0005515//protein binding;GO:0005525//GTP binding	GO:0003400//regulation of COPII vesicle coating;GO:0006886//intracellular protein transport;GO:0006888//ER to Golgi vesicle-mediated transport;GO:0016050//vesicle organization;GO:0061024//membrane organization;GO:0070863//positive regulation of protein exit from endoplasmic reticulum;GO:0090110//cargo loading into COPII-coated vesicle	--
ncbi_567	3599	3286	2915	8266	8308	10218	169.78	161.13	159.55	441.13	450.74	466.53	163.487	452.8	1.4697	0	0	B2M	beta-2-microglobulin	Human Diseases;Organismal Systems	Infectious disease: viral;Immune system	ko05163//Human cytomegalovirus infection;ko04612//Antigen processing and presentation	K08055;K08055	GO:0000139//Golgi membrane;GO:0005576//extracellular region;GO:0005615//extracellular space;GO:0005788//endoplasmic reticulum lumen;GO:0005794//Golgi apparatus;GO:0005829//cytosol;GO:0005886//plasma membrane;GO:0005886//plasma membrane;GO:0005925//focal adhesion;GO:0009897//external side of plasma membrane;GO:0012507//ER to Golgi transport vesicle membrane;GO:0016020//membrane;GO:0030670//phagocy…	GO:0005515//protein binding;GO:0042802//identical protein binding	GO:0001895//retina homeostasis;GO:0001916//positive regulation of T cell mediated cytotoxicity;GO:0002237//response to molecule of bacterial origin;GO:0002474//antigen processing and presentation of peptide antigen via MHC class I;GO:0002479//antigen processing and presentation of exogenous peptide antigen via MHC class I, TAP-dependent;GO:0002480//antigen processing and presentation of exogenous…	--
ncbi_5684	1699	1726	1463	6306	6306	7355	79.54	84.16	79.58	334.18	339.47	333.44	81.0933	335.697	2.0495	0	0	PSMA3	proteasome subunit alpha 3, transcript variant 1	Genetic Information Processing	Folding, sorting and degradation	ko03050//Proteasome	K02727	GO:0000502//proteasome complex;GO:0005634//nucleus;GO:0005634//nucleus;GO:0005634//nucleus;GO:0005654//nucleoplasm;GO:0005737//cytoplasm;GO:0005737//cytoplasm;GO:0005829//cytosol;GO:0005839//proteasome core complex;GO:0005839//proteasome core complex;GO:0019773//proteasome core complex, alpha-subunit complex;GO:0019773//proteasome core complex, alpha-subunit complex;GO:0045202//synapse;GO:0070062…	GO:0004175//endopeptidase activity;GO:0004298//threonine-type endopeptidase activity;GO:0005515//protein binding;GO:0031625//ubiquitin protein ligase binding	GO:0000165//MAPK cascade;GO:0000209//protein polyubiquitination;GO:0002223//stimulatory C-type lectin receptor signaling pathway;GO:0002479//antigen processing and presentation of exogenous peptide antigen via MHC class I, TAP-dependent;GO:0006521//regulation of cellular amino acid metabolic process;GO:0010498//proteasomal protein catabolic process;GO:0010499//proteasomal ubiquitin-independent pr…	--
ncbi_56907	385	373	341	3093	2926	3225	3.37	3.38	3.45	30.79	30.15	29.15	3.4	30.03	3.1428	0	0	SPIRE1	spire type actin nucleation factor 1, transcript variant 1	-	-	-	-	GO:0005654//nucleoplasm;GO:0005829//cytosol;GO:0005856//cytoskeleton;GO:0005938//cell cortex;GO:0030659//cytoplasmic vesicle membrane;GO:0032154//cleavage furrow;GO:0048471//perinuclear region of cytoplasm	GO:0003779//actin binding	GO:0015031//protein transport;GO:0016192//vesicle-mediated transport;GO:0030036//actin cytoskeleton organization;GO:0036089//cleavage furrow formation;GO:0040038//polar body extrusion after meiotic divisions;GO:0045010//actin nucleation;GO:0046907//intracellular transport;GO:0051295//establishment of meiotic spindle localization;GO:0070649//formin-nucleated actin cable assembly;GO:0070649//formin…	--
ncbi_56938	433	402	356	6027	6102	6503	2.89	2.81	2.75	45.68	47.33	42.49	2.81667	45.1667	4.0032	0	0	ARNTL2	aryl hydrocarbon receptor nuclear translocator like 2, transcript variant 2	-	-	-	-	GO:0005634//nucleus;GO:0005634//nucleus;GO:0005667//transcription factor complex;GO:0005730//nucleolus;GO:0005737//cytoplasm	GO:0000978//RNA polymerase II proximal promoter sequence-specific DNA binding;GO:0000981//DNA-binding transcription factor activity, RNA polymerase II-specific;GO:0000981//DNA-binding transcription factor activity, RNA polymerase II-specific;GO:0000981//DNA-binding transcription factor activity, RNA polymerase II-specific;GO:0000981//DNA-binding transcription factor activity, RNA polymerase II-sp…	GO:0006355//regulation of transcription, DNA-templated;GO:0006357//regulation of transcription by RNA polymerase II;GO:0007623//circadian rhythm;GO:0009649//entrainment of circadian clock;GO:0042753//positive regulation of circadian rhythm;GO:0045893//positive regulation of transcription, DNA-templated;GO:0045944//positive regulation of transcription by RNA polymerase II	bHLH
ncbi_56994	13294	13427	11869	996	1015	1170	396.64	417.33	411.47	33.62	34.83	33.78	408.48	34.0767	-3.58341	0	0	CHPT1	choline phosphotransferase 1	Metabolism;Human Diseases;Metabolism;Metabolism;Metabolism	Global and overview maps;Cancer: overview;Lipid metabolism;Lipid metabolism;Metabolism of other amino acids	ko01100//Metabolic pathways;ko05231//Choline metabolism in cancer;ko00564//Glycerophospholipid metabolism;ko00565//Ether lipid metabolism;ko00440//Phosphonate and phosphinate metabolism	K00994;K00994;K00994;K00994;K00994	GO:0000139//Golgi membrane;GO:0005789//endoplasmic reticulum membrane;GO:0005794//Golgi apparatus;GO:0016020//membrane;GO:0016021//integral component of membrane;GO:0043231//intracellular membrane-bounded organelle	GO:0004142//diacylglycerol cholinephosphotransferase activity;GO:0004142//diacylglycerol cholinephosphotransferase activity;GO:0016780//phosphotransferase activity, for other substituted phosphate groups;GO:0019992//diacylglycerol binding;GO:0046872//metal ion binding	GO:0001558//regulation of cell growth;GO:0006629//lipid metabolic process;GO:0006656//phosphatidylcholine biosynthetic process;GO:0006656//phosphatidylcholine biosynthetic process;GO:0006657//CDP-choline pathway;GO:0006663//platelet activating factor biosynthetic process	--
ncbi_57007	2684	2658	2326	90	89	107	59.63	61.51	60.05	2.26	2.27	2.3	60.3967	2.27667	-4.72947	0	0	ACKR3	atypical chemokine receptor 3	Environmental Information Processing	Signaling molecules and interaction	ko04060//Cytokine-cytokine receptor interaction	K04304	GO:0005634//nucleus;GO:0005768//endosome;GO:0005769//early endosome;GO:0005886//plasma membrane;GO:0005886//plasma membrane;GO:0005905//clathrin-coated pit;GO:0009897//external side of plasma membrane;GO:0009986//cell surface;GO:0016021//integral component of membrane;GO:0043231//intracellular membrane-bounded organelle;GO:0048471//perinuclear region of cytoplasm;GO:0055037//recycling endosome	GO:0005044//scavenger receptor activity;GO:0005515//protein binding;GO:0015026//coreceptor activity;GO:0016493//C-C chemokine receptor activity;GO:0016494//C-X-C chemokine receptor activity;GO:0019956//chemokine binding;GO:0019957//C-C chemokine binding;GO:0019958//C-X-C chemokine binding	GO:0001525//angiogenesis;GO:0001570//vasculogenesis;GO:0006935//chemotaxis;GO:0006955//immune response;GO:0007155//cell adhesion;GO:0007186//G protein-coupled receptor signaling pathway;GO:0007204//positive regulation of cytosolic calcium ion concentration;GO:0016032//viral process;GO:0019722//calcium-mediated signaling;GO:0031623//receptor internalization;GO:0060326//cell chemotaxis;GO:0070098//…	--
ncbi_57020	2817	2800	2576	230	259	303	34.02	35.23	36.18	3.13	3.64	3.57	35.1433	3.44667	-3.34998	0	0	VPS35L	VPS35 endosomal protein sorting factor like, transcript variant 2	-	-	-	-	GO:0005623//cell;GO:0005768//endosome;GO:0005886//plasma membrane;GO:0016021//integral component of membrane;GO:0101003//ficolin-1-rich granule membrane	GO:0005515//protein binding	GO:0006893//Golgi to plasma membrane transport;GO:0015031//protein transport;GO:0032456//endocytic recycling;GO:0043312//neutrophil degranulation;GO:1990126//retrograde transport, endosome to plasma membrane	--
ncbi_5708	9064	8686	8100	21465	21253	25399	138.39	138.13	143.71	370.99	373.14	375.56	140.077	373.23	1.41385	0	0	PSMD2	proteasome 26S subunit, non-ATPase 2, transcript variant 2	Human Diseases;Genetic Information Processing	Infectious disease: viral;Folding, sorting and degradation	ko05169//Epstein-Barr virus infection;ko03050//Proteasome	K03028;K03028	GO:0000502//proteasome complex;GO:0005576//extracellular region;GO:0005634//nucleus;GO:0005654//nucleoplasm;GO:0005829//cytosol;GO:0005838//proteasome regulatory particle;GO:0008540//proteasome regulatory particle, base subcomplex;GO:0016020//membrane;GO:0022624//proteasome accessory complex;GO:0034515//proteasome storage granule;GO:0034774//secretory granule lumen;GO:0070062//extracellular exoso…	GO:0004175//endopeptidase activity;GO:0005515//protein binding;GO:0030234//enzyme regulator activity	GO:0000165//MAPK cascade;GO:0000209//protein polyubiquitination;GO:0002223//stimulatory C-type lectin receptor signaling pathway;GO:0002479//antigen processing and presentation of exogenous peptide antigen via MHC class I, TAP-dependent;GO:0006521//regulation of cellular amino acid metabolic process;GO:0010972//negative regulation of G2/M transition of mitotic cell cycle;GO:0016579//protein deubi…	--
ncbi_57209	1006	971	869	3749	3621	3995	11.95	12.03	11.61	54.75	55.07	51.82	11.8633	53.88	2.18324	0	0	ZNF248	zinc finger protein 248, transcript variant 2	-	-	-	-	GO:0005634//nucleus	GO:0000981//DNA-binding transcription factor activity, RNA polymerase II-specific;GO:0003677//DNA binding;GO:0046872//metal ion binding	GO:0006357//regulation of transcription by RNA polymerase II	zf-C2H2
ncbi_57221	10848	10543	9546	448	476	556	34.06	34.47	34.82	1.59	1.72	1.69	34.45	1.66667	-4.36947	0	0	ARFGEF3	ARFGEF family member 3	-	-	-	-	GO:0016021//integral component of membrane;GO:0030658//transport vesicle membrane	GO:0005086//ARF guanyl-nucleotide exchange factor activity	GO:0010923//negative regulation of phosphatase activity;GO:0032012//regulation of ARF protein signal transduction	--
ncbi_5728	2710	2725	2422	65	97	101	14.55	15.23	15.1	0.4	0.6	0.52	14.96	0.506667	-4.88393	0	0	PTEN	phosphatase and tensin homolog, transcript variant 1	Metabolism;Human Diseases;Environmental Information Processing;Human Diseases;Cellular Processes;Human Diseases;Cellular Processes;Environmental Information Processing;Human Diseases;Human Diseases;Human Diseases;Environmental Information Processing;Cellular Processes;Environmental Information Processing;Human Diseases;Environmental Information Processing;Human Diseases;Human Diseases;Human Disea…	Global and overview maps;Cancer: overview;Signal transduction;Infectious disease: viral;Cellular community - eukaryotes;Cancer: specific types;Cell growth and death;Signal transduction;Cancer: overview;Cancer: specific types;Infectious disease: viral;Signal transduction;Transport and catabolism;Signal transduction;Endocrine and metabolic disease;Signal transduction;Cancer: specific types;Cancer: …	ko01100//Metabolic pathways;ko05200//Pathways in cancer;ko04151//PI3K-Akt signaling pathway;ko05165//Human papillomavirus infection;ko04510//Focal adhesion;ko05225//Hepatocellular carcinoma;ko04218//Cellular senescence;ko04150//mTOR signaling pathway;ko05206//MicroRNAs in cancer;ko05224//Breast cancer;ko05161//Hepatitis B;ko04068//FoxO signaling pathway;ko04140//Autophagy - animal;ko04071//Sphing…	K01110;K01110;K01110;K01110;K01110;K01110;K01110;K01110;K01110;K01110;K01110;K01110;K01110;K01110;K01110;K01110;K01110;K01110;K01110;K01110;K01110;K01110;K01110;K01110;K01110	GO:0005576//extracellular region;GO:0005634//nucleus;GO:0005654//nucleoplasm;GO:0005654//nucleoplasm;GO:0005737//cytoplasm;GO:0005737//cytoplasm;GO:0005739//mitochondrion;GO:0005829//cytosol;GO:0005829//cytosol;GO:0005886//plasma membrane;GO:0009898//cytoplasmic side of plasma membrane;GO:0016324//apical plasma membrane;GO:0016605//PML body;GO:0035749//myelin sheath adaxonal region;GO:0042995//ce…	GO:0004438//phosphatidylinositol-3-phosphatase activity;GO:0004721//phosphoprotein phosphatase activity;GO:0004722//protein serine/threonine phosphatase activity;GO:0004725//protein tyrosine phosphatase activity;GO:0005161//platelet-derived growth factor receptor binding;GO:0005515//protein binding;GO:0008138//protein tyrosine/serine/threonine phosphatase activity;GO:0008289//lipid binding;GO:001…	GO:0000079//regulation of cyclin-dependent protein serine/threonine kinase activity;GO:0001525//angiogenesis;GO:0001933//negative regulation of protein phosphorylation;GO:0001933//negative regulation of protein phosphorylation;GO:0002902//regulation of B cell apoptotic process;GO:0006367//transcription initiation from RNA polymerase II promoter;GO:0006470//protein dephosphorylation;GO:0006470//pr…	--
ncbi_5747	2434	2385	2129	6817	6727	7867	26.17	26.54	26.59	81.85	81.41	80.07	26.4333	81.11	1.61752	0	0	PTK2	protein tyrosine kinase 2, transcript variant 3	Human Diseases;Environmental Information Processing;Human Diseases;Human Diseases;Cellular Processes;Cellular Processes;Human Diseases;Human Diseases;Organismal Systems;Organismal Systems;Human Diseases;Organismal Systems;Human Diseases;Human Diseases;Human Diseases;Environmental Information Processing;Human Diseases;Environmental Information Processing	Cancer: overview;Signal transduction;Infectious disease: viral;Infectious disease: viral;Cell motility;Cellular community - eukaryotes;Cancer: overview;Cancer: overview;Immune system;Development and regeneration;Cardiovascular disease;Immune system;Drug resistance: antineoplastic;Infectious disease: parasitic;Cancer: specific types;Signal transduction;Infectious disease: bacterial;Signal transduc…	ko05200//Pathways in cancer;ko04151//PI3K-Akt signaling pathway;ko05165//Human papillomavirus infection;ko05163//Human cytomegalovirus infection;ko04810//Regulation of actin cytoskeleton;ko04510//Focal adhesion;ko05205//Proteoglycans in cancer;ko05202//Transcriptional misregulation in cancer;ko04062//Chemokine signaling pathway;ko04360//Axon guidance;ko05418//Fluid shear stress and atherosclerosi…	K05725;K05725;K05725;K05725;K05725;K05725;K05725;K05725;K05725;K05725;K05725;K05725;K05725;K05725;K05725;K05725;K05725;K05725	GO:0001725//stress fiber;GO:0005634//nucleus;GO:0005737//cytoplasm;GO:0005815//microtubule organizing center;GO:0005829//cytosol;GO:0005829//cytosol;GO:0005856//cytoskeleton;GO:0005886//plasma membrane;GO:0005912//adherens junction;GO:0005925//focal adhesion;GO:0005925//focal adhesion;GO:0005938//cell cortex;GO:0016324//apical plasma membrane;GO:0030027//lamellipodium;GO:0043197//dendritic spine	GO:0003779//actin binding;GO:0004672//protein kinase activity;GO:0004713//protein tyrosine kinase activity;GO:0004713//protein tyrosine kinase activity;GO:0004715//non-membrane spanning protein tyrosine kinase activity;GO:0004715//non-membrane spanning protein tyrosine kinase activity;GO:0005515//protein binding;GO:0005524//ATP binding;GO:0008432//JUN kinase binding;GO:0019901//protein kinase bin…	GO:0000165//MAPK cascade;GO:0000226//microtubule cytoskeleton organization;GO:0001525//angiogenesis;GO:0001525//angiogenesis;GO:0001570//vasculogenesis;GO:0001764//neuron migration;GO:0001890//placenta development;GO:0001932//regulation of protein phosphorylation;GO:0001934//positive regulation of protein phosphorylation;GO:0003007//heart morphogenesis;GO:0007097//nuclear migration;GO:0007172//si…	--
ncbi_57475	2483	2405	2142	196	179	200	17.63	17.74	17.66	1.59	1.47	1.38	17.6767	1.48	-3.57818	0	0	PLEKHH1	pleckstrin homology, MyTH4 and FERM domain containing H1	-	-	-	-	GO:0005856//cytoskeleton	-	-	--
ncbi_57502	2821	2688	2333	82	94	109	23.06	22.87	22.09	0.74	0.86	0.84	22.6733	0.813333	-4.80101	0	0	NLGN4X	neuroligin 4, X-linked, transcript variant 3	Environmental Information Processing	Signaling molecules and interaction	ko04514//Cell adhesion molecules	K07378	GO:0005886//plasma membrane;GO:0005886//plasma membrane;GO:0005887//integral component of plasma membrane;GO:0005887//integral component of plasma membrane;GO:0009986//cell surface;GO:0009986//cell surface;GO:0014069//postsynaptic density;GO:0016021//integral component of membrane;GO:0030054//cell junction;GO:0030425//dendrite;GO:0045202//synapse;GO:0045202//synapse;GO:0045211//postsynaptic membr…	GO:0005515//protein binding;GO:0031404//chloride ion binding;GO:0038023//signaling receptor activity;GO:0042043//neurexin family protein binding;GO:0042043//neurexin family protein binding;GO:0042043//neurexin family protein binding;GO:0042803//protein homodimerization activity;GO:0050839//cell adhesion molecule binding;GO:0097110//scaffold protein binding	GO:0003360//brainstem development;GO:0007158//neuron cell-cell adhesion;GO:0007158//neuron cell-cell adhesion;GO:0007612//learning;GO:0021549//cerebellum development;GO:0030182//neuron differentiation;GO:0030534//adult behavior;GO:0035176//social behavior;GO:0035265//organ growth;GO:0045216//cell-cell junction organization;GO:0048488//synaptic vesicle endocytosis;GO:0050804//modulation of chemica…	--
ncbi_57552	1119	1014	938	4622	4698	5113	12.24	11.55	11.94	57.1	58.95	54.05	11.91	56.7	2.25118	0	0	NCEH1	neutral cholesterol ester hydrolase 1, transcript variant 1	Human Diseases;Organismal Systems;Organismal Systems;Organismal Systems	Endocrine and metabolic disease;Digestive system;Endocrine system;Digestive system	ko04934//Cushing syndrome;ko04976//Bile secretion;ko04927//Cortisol synthesis and secretion;ko04979//Cholesterol metabolism	K14349;K14349;K14349;K14349	GO:0005789//endoplasmic reticulum membrane;GO:0016020//membrane;GO:0016021//integral component of membrane	GO:0004771//sterol esterase activity	GO:0016042//lipid catabolic process;GO:0034383//low-density lipoprotein particle clearance	--
ncbi_57580	222	270	222	2477	2352	2837	1.6	1.98	1.82	19.78	19.05	19.38	1.8	19.4033	3.43024	0	0	PREX1	phosphatidylinositol-3,4,5-trisphosphate dependent Rac exchange factor 1	Human Diseases;Organismal Systems	Infectious disease: viral;Immune system	ko05167//Kaposi sarcoma-associated herpesvirus infection;ko04062//Chemokine signaling pathway	K12365;K12365	GO:0005829//cytosol;GO:0005829//cytosol;GO:0005886//plasma membrane;GO:0005886//plasma membrane;GO:0030426//growth cone;GO:0043198//dendritic shaft;GO:0048471//perinuclear region of cytoplasm	GO:0005089//Rho guanyl-nucleotide exchange factor activity;GO:0005096//GTPase activator activity;GO:0005515//protein binding;GO:0005543//phospholipid binding;GO:0019899//enzyme binding;GO:0030676//Rac guanyl-nucleotide exchange factor activity	GO:0006801//superoxide metabolic process;GO:0007186//G protein-coupled receptor signaling pathway;GO:0007186//G protein-coupled receptor signaling pathway;GO:0030041//actin filament polymerization;GO:0030217//T cell differentiation;GO:0030335//positive regulation of cell migration;GO:0030593//neutrophil chemotaxis;GO:0030833//regulation of actin filament polymerization;GO:0035023//regulation of R…	--
ncbi_57608	251	244	201	2204	2080	2453	1.26	1.27	1.17	12.5	11.98	11.9	1.23333	12.1267	3.29755	0	0	JCAD	junctional cadherin 5 associated, transcript variant 2	-	-	-	-	GO:0005911//cell-cell junction;GO:0005912//adherens junction;GO:0005912//adherens junction;GO:0032587//ruffle membrane;GO:0032587//ruffle membrane;GO:0048471//perinuclear region of cytoplasm	-	GO:0007155//cell adhesion;GO:0043410//positive regulation of MAPK cascade;GO:0090050//positive regulation of cell migration involved in sprouting angiogenesis;GO:1900748//positive regulation of vascular endothelial growth factor signaling pathway;GO:1903589//positive regulation of blood vessel endothelial cell proliferation involved in sprouting angiogenesis;GO:1903589//positive regulation of blo…	--
ncbi_57619	8305	8392	7565	688	655	846	43.68	46.17	46.68	4.05	3.91	4.35	45.51	4.10333	-3.47132	0	0	SHROOM3	shroom family member 3	-	-	-	-	GO:0005856//cytoskeleton;GO:0005874//microtubule;GO:0005912//adherens junction;GO:0005912//adherens junction;GO:0016324//apical plasma membrane;GO:0016324//apical plasma membrane;GO:0030864//cortical actin cytoskeleton;GO:0043296//apical junction complex;GO:0043296//apical junction complex	GO:0051015//actin filament binding	GO:0000902//cell morphogenesis;GO:0001843//neural tube closure;GO:0002064//epithelial cell development;GO:0007015//actin filament organization;GO:0007389//pattern specification process;GO:0008360//regulation of cell shape;GO:0030036//actin cytoskeleton organization;GO:0043482//cellular pigment accumulation;GO:0045176//apical protein localization	--
ncbi_57649	5677	5417	4825	505	498	651	75.41	75.69	74.89	7.72	7.95	8.37	75.33	8.01333	-3.23275	0	0	PHF12	PHD finger protein 12, transcript variant 1	-	-	-	-	GO:0005634//nucleus;GO:0005634//nucleus;GO:0005654//nucleoplasm;GO:0016580//Sin3 complex;GO:0017053//transcriptional repressor complex;GO:0070822//Sin3-type complex	GO:0001222//transcription corepressor binding;GO:0003714//transcription corepressor activity;GO:0005515//protein binding;GO:0035091//phosphatidylinositol binding;GO:0046872//metal ion binding	GO:0000122//negative regulation of transcription by RNA polymerase II;GO:0000122//negative regulation of transcription by RNA polymerase II;GO:0045892//negative regulation of transcription, DNA-templated	--
ncbi_57698	5775	5579	5226	1161	1151	1262	66.7	64.01	67.32	11.4	11.6	11.37	66.01	11.4567	-2.5265	0	0	SHTN1	shootin 1, transcript variant 1	-	-	-	-	GO:0005737//cytoplasm;GO:0005874//microtubule;GO:0005875//microtubule associated complex;GO:0015630//microtubule cytoskeleton;GO:0030027//lamellipodium;GO:0030175//filopodium;GO:0030424//axon;GO:0030426//growth cone;GO:0031252//cell leading edge;GO:0043204//perikaryon;GO:0044295//axonal growth cone;GO:0048471//perinuclear region of cytoplasm	GO:0005515//protein binding;GO:0019894//kinesin binding;GO:0045296//cadherin binding;GO:0051015//actin filament binding	GO:0006930//substrate-dependent cell migration, cell extension;GO:0007265//Ras protein signal transduction;GO:0007409//axonogenesis;GO:0032488//Cdc42 protein signal transduction;GO:0038007//netrin-activated signaling pathway;GO:0045773//positive regulation of axon extension;GO:0048812//neuron projection morphogenesis;GO:0060327//cytoplasmic actin-based contraction involved in cell motility;GO:006…	--
ncbi_5792	15327	14803	13696	3868	3723	4728	93.5	94.08	97.29	26.9	26.21	28.06	94.9567	27.0567	-1.81129	0	0	PTPRF	protein tyrosine phosphatase, receptor type F, transcript variant 3	Environmental Information Processing;Organismal Systems;Human Diseases;Cellular Processes	Signaling molecules and interaction;Endocrine system;Endocrine and metabolic disease;Cellular community - eukaryotes	ko04514//Cell adhesion molecules;ko04910//Insulin signaling pathway;ko04931//Insulin resistance;ko04520//Adherens junction	K05695;K05695;K05695;K05695	GO:0005886//plasma membrane;GO:0005887//integral component of plasma membrane;GO:0043005//neuron projection;GO:0043025//neuronal cell body;GO:0070062//extracellular exosome	GO:0004725//protein tyrosine phosphatase activity;GO:0004725//protein tyrosine phosphatase activity;GO:0004725//protein tyrosine phosphatase activity;GO:0005001//transmembrane receptor protein tyrosine phosphatase activity;GO:0008201//heparin binding;GO:0035373//chondroitin sulfate proteoglycan binding;GO:0044877//protein-containing complex binding;GO:0050839//cell adhesion molecule binding	GO:0006470//protein dephosphorylation;GO:0007155//cell adhesion;GO:0007185//transmembrane receptor protein tyrosine phosphatase signaling pathway;GO:0016477//cell migration;GO:0031102//neuron projection regeneration;GO:0035335//peptidyl-tyrosine dephosphorylation;GO:0035335//peptidyl-tyrosine dephosphorylation;GO:0048679//regulation of axon regeneration;GO:0099560//synaptic membrane adhesion;GO:0…	--
ncbi_5796	251	203	188	2352	2387	2569	2.09	1.67	1.85	23	23.32	20.8	1.87	22.3733	3.58067	0	0	PTPRK	protein tyrosine phosphatase, receptor type K, transcript variant 1	-	-	-	-	GO:0001750//photoreceptor outer segment;GO:0005886//plasma membrane;GO:0005887//integral component of plasma membrane;GO:0005911//cell-cell junction;GO:0005912//adherens junction;GO:0009986//cell surface;GO:0016021//integral component of membrane;GO:0030054//cell junction;GO:0030424//axon;GO:0030425//dendrite;GO:0031256//leading edge membrane;GO:0043025//neuronal cell body;GO:0043231//intracellul…	GO:0004725//protein tyrosine phosphatase activity;GO:0004725//protein tyrosine phosphatase activity;GO:0005001//transmembrane receptor protein tyrosine phosphatase activity;GO:0005515//protein binding;GO:0008013//beta-catenin binding;GO:0019901//protein kinase binding;GO:0045295//gamma-catenin binding	GO:0006470//protein dephosphorylation;GO:0006470//protein dephosphorylation;GO:0007155//cell adhesion;GO:0007165//signal transduction;GO:0007179//transforming growth factor beta receptor signaling pathway;GO:0008285//negative regulation of cell proliferation;GO:0010839//negative regulation of keratinocyte proliferation;GO:0016477//cell migration;GO:0030336//negative regulation of cell migration;G…	--
[truncated: 6,185 more rows]
