# Supplementary material for: Enhancer RNA promotes resistance to radiotherapy in bone-metastatic prostate cancer by m6A modification
Source: Theranostics. 2023 Jan 1;13(2):596–610. doi: 10.7150/thno.78687 (PMC9830431; doi:10.7150/thno.78687)
Supplement: Supplementary file 4 — Supplementary table 3. [file thnov13p0596s4.xlsx]

## Sheet: Scr RNA
Table S3. List of binding proteins to m6A at eRNA or m6Am at mRNA.
↓ Unique	Total	Gene Symbol	MWT(kDa)
30	30	ACACA	265.38
10	10	PC	129.55
9	9	ANXA2	38.58
8	8	PCCA	80.01
7	7	CTNNA1	100.01
7	7	CAT	59.72
6	6	TUBA1A	50.1
6	6	HSPA5	72.29
6	6	EEF1A1	50.11
6	6	PRDX2	21.88
6	6	PRDX1	22.1
5	6	HIST1H4A	11.36
5	6	PCCB	58.18
5	5	ACTB	41.71
5	5	HSPA8	70.85
5	5	HSPB1	22.77
5	5	MCCC1	80.42
5	5	DBT	53.45
5	5	RPS3	26.67
5	5	ENO1	47.14
5	5	LYZ	16.53
4	5	TXN	11.73
4	4	MYH9	226.39
4	4	ANXA1	38.69
4	4	ATP5A1	59.71
4	4	GAPDH	36.03
4	4	AZGP1	34.24
4	4	CDSN	51.49
4	4	POF1B	68.02
4	4	BLMH	52.53
4	4	TUBB2A	49.87
4	4	ACTA2	41.98
4	4	PKM	57.9
4	4	RPS5	22.86
3	5	PIP	16.56
3	4	HBA1	15.25
3	4	LTF	78.13
3	4	APOD	21.26
3	4	NPM1	32.55
3	3	ATP5B	56.52
3	3	GSTP1	23.34
3	3	IGHA1	37.63
3	3	RPS17L	15.54
3	3	RPL11	20.24
3	3	RPS20	13.36
3	3	UBA52	14.72
3	3	HSPA9	73.63
3	3	XRCC6	69.8
3	3	HNRNPH1	49.2
3	3	MCCC2	61.29
3	3	HAL	72.65
3	3	RPS19	16.05
3	3	XRCC5	82.65
3	4	IGKC	11.6
3	4	HBB	15.99
3	4	UFM1	9.11
3	3	PTBP1	57.19
3	3	TAF8	34.24
3	3	CPA4	47.32

## Sheet: eRNA
Control	m6A KO	Gene Symbol	MWT(kDa)
29	63	PC	129.55
23	6	IGF2BP2	66.08
21	53	MCCC2	61.29
20	2	IGF2BP3	63.67
19	0	KHSRP	75.29
19	3	HNRNPK	50.94
11	15	DLAT	68.95
11	14	ATP5B	56.52
11	12	HSPA9	73.63
11	12	HSPA1L	70.33
10	13	HNRNPM	77.46
10	26	CDC37	44.44
10	22	HSPD1	61.02
10	18	CCNT1	80.63
9	13	HADHA	82.95
9	36	XRCC6	69.8
9	5	PSMB6	25.34
9	16	PABPC1	70.63
9	11	CCNT2	80.98
8	12	MED12	243.56
8	18	HSP90AA1	84.61
8	10	RPS3	26.67
8	9	VGF	67.22
8	8	TPM1	32.69
8	8	XRCC5	82.65
8	16	HSP90AB2P	44.32
8	8	SLC25A13	74.13
8	8	SFPQ	76.1
8	7	HNRNPC	33.65
8	16	HSP90AB3P	68.28
8	9	HSPA1A	70.01
8	9	PRDX1	22.1
6	6	RPN1	68.53
6	8	TOMM22	15.51
6	8	HSP90AB1	83.21
6	7	MEPCE	74.31
6	6	HNRNPH1	49.2
6	9	HNRNPU	90.53
6	8	ALDH3A2	54.81
6	8	TCP1	60.31
6	8	TUFM	49.51
6	6	TRIM28	88.49
6	6	DDX5	69.1
6	6	HIST1H1B	22.57
6	6	GNB2L1	35.05
6	6	LTF	78.13
6	6	RAN	24.41
6	6	HSP90B1	92.41
6	6	UQCRC2	48.41
6	6	SLC25A11	34.04
6	6	SLC25A5	32.83
6	6	RUVBL2	51.12
6	6	TUBB	49.64
6	8	ATP1A1	112.82
6	3	MYL1	21.13
6	8	SLC25A4	33.04
6	8	HIST1H1C	21.35
6	8	RPS14	16.26
6	9	PKM	57.9
6	3	VDAC2	31.55
6	6	MYH4	222.93
6	6	RPL18	21.62
6	6	TXN	11.73
6	5	RPSA	32.83
6	6	PSMD1	105.77
5	7	HSPA2	69.98
5	5	DDX21	87.29
5	5	UBA52	14.72
5	8	SLC25A6	32.85
5	7	PGRMC1	21.66
5	6	PCBP1	37.47
5	7	RPL19	23.45
5	8	PARP1	113.01
5	8	NAP1L1	45.35
5	5	LCN2	22.57
5	10	HNRNPD	38.41
5	7	PPM1G	59.23
5	7	PSMB1	26.47
5	6	HIST1H2BB	13.94
5	6	EEF1G	50.09
5	6	BCKDHA	50.44
5	6	RPLP2	11.66
5	5	RPL11	20.24
5	6	RPL7	29.21
5	6	GTF2I	112.35
5	6	TPM2	32.83
5	6	HSD17B4	79.64
5	5	PHGDH	56.61
5	5	SLC25A1	33.99
5	5	RAB14	23.88
5	5	RBMX	42.31
5	6	SLC25A22	34.45
5	11	IRF2BP2	60.99
5	5	RPL12	17.81
5	5	ATP2A2	114.68
5	5	RPL7A	29.98
5	5	RPL24	17.77
5	5	HSD17B10	26.91
5	5	RPS19	16.05
5	6	TRAP1	80.06
5	5	SFXN3	35.96
5	7	CHD4	217.87
5	5	RPL23	14.86
5	5	AIMP1	34.33
5	5	IGHG1	36.08
5	5	HNRNPF	45.64
5	5	PSMC2	48.6
5	5	RPL9	21.85
5	5	RPS2	31.3
5	5	RPS25	13.73
5	5	RAD23B	43.14
5	5	ILF2	43.04
5	5	SLC25A3	40.07
5	5	PSMD8	39.59
5	5	PSMD7	37
5	6	SLC25A12	74.71
5	6	HNRNPA2B1	37.41
5	6	PSMD2	100.14

## Sheet: mRNA
Control	m6A KO	Gene Symbol	MWT(kDa)
79	87	ACACA	265.38
63	116	PC	129.55
28	26	PABPC1	70.63
22	21	EIF4A1	46.12
19	23	EIF4G2	102.3
13	1	KHSRP	75.29
13	13	EZH2	85.31
13	53	PCCB	58.18
13	88	EED	50.17
13	35	HSPD1	61.02
13	52	EEF1A1	50.11
12	27	NCL	76.57
11	12	EIF2S2	38.36
10	9	EIF3A	166.47
10	26	MTF2	67.06
10	11	RPL6	32.71
10	10	GMPS	76.67
10	10	SMC4	147.09
9	32	DDX17	80.22
9	50	EPRS	170.48
9	27	HSPA8	70.85
9	28	RPS3	26.67
9	20	HSPA5	72.29
2	29	XRN2	108.51
