# Supplementary material for: Enhancer RNA promotes resistance to radiotherapy in bone-metastatic prostate cancer by m6A modification
Source: Theranostics. 2023 Jan 1;13(2):596–610. doi: 10.7150/thno.78687 (PMC9830431; doi:10.7150/thno.78687)
Supplement: Supplementary file 5 — Supplementary table 4. [file thnov13p0596s5.xlsx]

## Sheet: primers
Table S4. Information of the primers, ASOs, probe and antibodies used in the study. Related to Experimental Procedures.
Primers
Gene	Experiments	Forward 5'-3'	Reverse 5'-3'
MLXIPe	mRNA RT	CTGCAAGCAAAGAACTGCAACAG	CTGTCAGTATTCTCAAGGCTCCTGG
MLXIP	mRNA RT	GGCAAGAGATTGGGAGAGTCCT	AGACCTGAGCATGGCCTCC
PSMD9	mRNA RT	GGACTGCTGGGCTGCAAC	GCCCACAATCCAGGGAATTCC
WDR66	mRNA RT	CGAAGAGAGGACTTCCTGAGAC	CGCGAATATTTCTGCAGTGA
SETD1B	mRNA RT	GCCTCTGTGGCTCCGAGAACT	GAATGGCCGCTGGGTAGAGG
GAPDH	mRNA RT	AGGRGGAGGAGTGGGTGTCGCTGTT	CCGGGAAACTGTGGCGTGATGG
eRNA #1-m6Am RIP	eRNA #1-m6Am RIP	GGAGTTGCTCAAATGGAGTGG	CTCAGGCTGATTCCTCCCC
eRNA #2-m6Am RIP	eRNA #2-m6A RIP	GCTGACCCCTGAGCCCAG	GGTATAGGTTTAATATTTTTGCACACAG
PSMD9 5'UTR	RNA PCR	ACGGTCGACTGGGGCGTC	CGTGAACCCCGGGCCGC
PSMD9 CDS-EXON1/2	RNA PCR	GTGCTGGAAAGCCAAAAAGGC	GATGTTGTGCCTGGCGGTG
PSMD9 3'UTR	RNA PCR	GACCCTCCCAAACCAAAGCTC	CCTCCAGGCTTTCCCTGTTCTC
MLXIP 5'UTR	RNA PCR	CGATGACATGCTGTATTGGCAC	GTCTGCATTTCCCAGATGTGC
MLXIP CDS-EXON1/2	RNA PCR	GCCGCCACTGAGTGTCCC	GGAGCCGGGGGGTTCAG
MLXIP 3'UTR	RNA PCR	GTCCTGAGGCCCAGCCTTG	CCTCTGAAGAAGGCACTTCCCC
3C Primers		Anchor	1	2	3	4	5	6
WDR66	3C EcoRI	CCAGCCACAGGTTCTCACAC	CCAGAGGGGAATACGTATGGC	GGCAGCCAGTGCTTTCCATG	CCCTTACCTTTGTGTTACAATTGCC	GGTGCTCGTTACACAAAAGCATCC	GCCACTCCATTTGAGCAACTCCAG	CTTGAAATCCTGGCCTCAAGCG
PSMD9	3C BamHI	CTGGGGCGAGATCATCCCC	CCTGTGGTGACCCGGCAGG	CCTGCTCATAAATACATGATTGCCTTG	GCCGGGCACCAAGTCCCTAGG	GCAGCTCGGGCAGCAGGC	CCTGATGTCCACGGAAGGC	GGCGGCAGGTCGGATGTGG
SETD1B	3C NcoI	GCTAGCGGGTGAGCGCCACG	CCCGGAGGACGCGGACTC	CCCCAGGGCCTACCCCACC	GGCTGGAAACCTGGAGGCC	CCCAGCCCCTTTTCTTTAGACAC	GCCAATTGTGGTAGCCAGGAGG	GAAAGCCATTGACCTCAAGTCACCC
MLXIP	3C PstI	GGTGCCTAGAAATTGCCAATAGTCC	CCCGATTTACAGAAAGGATAACTCAGG	GGCTGAGTGGGAGAATCACTTG	GAGGGGCGTATGGGGCAG	GAGCTGGAGTGCAGTGGTG	GGAATCCCAGAAAGTCCCAGG	GGTTGTGCCACGCGAAGTTGC
		F 5'-3'	R 5'-3'
eRNA #1-m6A	CRISPR KO	TTGCTCAAATGGAGTGGCTGTGG	CCTGAGAATGAAACCATCACAGG
eRNA #2-m6A	CRISPR KO	CATATGATGCTAGAATAACTGG	TGTGATAAGGTGCAAGGTATAGG
PSMD9 5UTR m6Am mutagenesis	PSMD9 5UTR m6Am mutagenesis	CCCTAGCCCGGGAGCCGGGT	ACGACGCCCCAG(T/C)CGACCGT
eRNA #1-m6A	MeRIP PCR testing	GGTGGGAAAGAATTCTGCTGGAG	GGGCCGGCTGGGGCCAAGG
eRNA #2-m6A	MeRIP PCR testing	GGAGCCTTGAGAATACTGACAGTGT	CCCCTGGAAGTCTTAGTTTTATGTTTC
MLXIPe ASO#1	ASO	TmGmGmTACCTCTGGCTmCmCm
MLXIPe ASO#2	ASO	TmGmGmCCACAGCCACTmCmCm
MLXIPe ASO#3	ASO	GmCmAmCACAGATGTCCmAmGm
eRNA biotin-probe1	Probe	CAGGGGGAAAGGGCAGAAGCC-Biotin
eRNA biotin-probe2	Probe	CGCATCCCACAAGGCCTGACTC-Biotin
PSMD9 mRNA biotin-probe1	Probe	CCTCGTCGGACATCGTGAAC-Biotin
PSMD9 mRNA biotin-probe2	Probe	GTCTCATGGATGCAGCACAC-Biotin
Antibodies	Company
ATM	Cell Signaling #2873
ATR	Cell Signaling #2790
DNA-PKcs	Cell Signaling #4602
p53	Santa Cruz (DO-1) sc-126
Streptavidin-HRP	Cell Signaling #3999
KHSRP	Invitrogen PA5-112326
Flag tag	Sigma-Aldrich (M2)
m6A	Synaptic Systems (202003)
XRN2	NOVUS biologicals (NB100-57541)
Tubulin	Sigma-Aldrich T8328
γ-H2AX	Cell Signaling #9718S
PCIF1	Cell Signaling #98085
